# Supplementary material for: Genetic drift acts strongly on influenza virus populations within acute human infections but is obscured by other factors within acutely infected swine
Source: Virus Evol. 2026 Apr 1;12(1):veag021. doi: 10.1093/ve/veag021 (PMC13100903; doi:10.1093/ve/veag021)
Supplement: table_S1_veag021 [file table_s1_veag021.zip]

Archive with 1 entries (1 files):
- table_S1_veag021.csv
