# Supplementary material for: Genetic drift acts strongly on influenza virus populations within acute human infections but is obscured by other factors within acutely infected swine
Source: Virus Evol. 2026 Apr 1;12(1):veag021. doi: 10.1093/ve/veag021 (PMC13100903; doi:10.1093/ve/veag021)
Supplement: table_S1_veag021 [file table_s1_veag021.zip › table_S1_veag021.csv]

Individual ID	iSNV	DPS1	DPS2	DPS1 Frequency	DPS2 Frequency	Subset
50001	HA_G1262T	0	6	0	0.040917	2
50001	PA_G271A	0	6	0.09158	0	NA
50001	PB2_G1072A	0	6	0.096753	0	1
50003	NS_A552G	0	6	0	0.0257	NA
50003	PA_A1200G	0	6	0	0.125037	2
50003	PA_G1827A	0	6	0.002265	0.121254	NA
50003	PA_T1898A	0	6	0	0.026961	NA
50003	PB1_G1836A	0	6	0	0.04332	NA
50141	HA_C207A	1	2	0.02341	0.003021	NA
50141	HA_G535A	1	2	0	0.031687	2
50141	HA_A982G	1	2	0.024175	0.003213	1
50141	HA_G996A	1	2	0.020366	0.024453	NA
50141	NS_A626G	1	2	0.021541	0.007928	NA
50143	HA_T968G	1	2	0.118747	0.159688	1
50143	PA_G895A	1	2	0.045579	0.037244	NA
50143	PB2_G1058A	1	2	0.035753	0.058976	NA
50167	HA_T462C	1	4	0.28996	0.004924	1
50167	PA_T1530C	1	4	0	0.02464	2
50167	PA_G1561A	1	4	0.020805	0	NA
50207	PA_G1154A	0	1	0.002239	0.022712	NA
50207	PB1_C1092T	0	1	0.007972	0.040207	NA
50207	PB1_C1197T	0	1	0.00347	0.022182	2
50207	PB2_A560G	0	1	0.005247	0.028818	NA
50207	PB2_C870T	0	1	0.004511	0.029439	NA
50207	PB2_A1866T	0	1	0.055128	0.00398	1
50232	MP_T696C	1	3	0	0.052588	2
50232	NS_T414G	1	3	0	0.025609	NA
50232	PA_C531A	1	3	0	0.026131	NA
50232	PA_A786G	1	3	0	0.025257	NA
50232	PA_T993C	1	3	0	0.023971	NA
50232	PA_A1172G	1	3	0.001521	0.026046	NA
50232	PA_G1584A	1	3	0	0.023985	NA
50232	PB1_G522A	1	3	0	0.022764	NA
50232	PB1_A634G	1	3	0.00334	0.024515	NA
50232	PB1_G868A	1	3	0	0.021626	NA
50232	PB1_T1014C	1	3	0	0.022926	NA
50232	PB1_C1329T	1	3	0	0.107265	NA
50232	PB1_A1804C	1	3	0	0.022797	NA
50246	HA_G837C	0	4	0	0.056869	2
50246	MP_A730C	0	4	0	0.552486	NA
50246	NA_G992T	0	4	0	0.042405	NA
50246	NP_C867T	0	4	0.023925	0.002864	NA
50246	PA_T325C	0	4	0	0.056833	NA
50246	PA_G342A	0	4	0	0.058113	NA
50246	PB1_T1365C	0	4	0.219946	0.269822	1
50246	PB2_G1326A	0	4	0	0.045466	NA
50305	HA_C244T	2	5	0.050339	0.001476	NA
50305	NA_A231G	2	5	0	0.274389	2
50305	NA_A590G	2	5	0	0.020921	NA
50305	NP_C357T	2	5	0	0.051904	NA
50305	NP_C966A	2	5	0.27137	0.671125	1
50305	PB1_A1776T	2	5	0.020649	0	NA
50318	HA_G1434A	0	3	0	0.043884	2
50318	PB1_A861G	0	3	0.021623	0	NA
50318	PB1_A969C	0	3	0.057981	0	1
50318	PB2_T1686C	0	3	0	0.031243	NA
50319	PB2_C853T	0	1	0.037168	0.010528	1
50331	NP_C1289T	0	1	0.030166	0.052299	1
50331	PA_A363G	0	1	0.010531	0.052863	2
50418	NA_A1080C	1	2	0.037153	0.030507	1
50418	PB1_T1821C	1	2	0	0.032403	2
50418	PB1_G1884A	1	2	0.028801	0.017471	NA
50468	HA_G990A	0	2	0.044657	0.00798	1
50468	PB2_T1590C	0	2	0.006905	0.026147	2
50538	NA_T201C	-2	1	0.056145	0.112815	NA
50538	NA_T202C	-2	1	0.056115	0.112739	NA
50538	NA_T230C	-2	1	0.061274	0.112843	1
50540	HA_C516T	0	3	0.070084	0.186904	1
50540	MP_G711A	0	3	0	0.023183	2
50540	PA_G327A	0	3	0	0.030556	NA
50553	HA_C966T	0	1	0.036717	0.087252	NA
50553	NP_T678C	0	1	0.035744	0.055236	NA
50553	PB1_G1806A	0	1	0.036904	0.021708	1
50620	NA_C1109T	0	2	0	0.031231	2
50620	PA_G1680A	0	2	0.231181	0.528151	1
50678	HA_A1020G	0	3	0	0.090038	NA
50678	PB2_A1981G	0	3	0	0.021852	2
50727	PA_T330A	0	1	0	0.023728	NA
50727	PA_A508G	0	1	0.022253	0.019401	NA
50727	PB1_T555C	0	1	0.017088	0.031871	2
50727	PB1_G1725A	0	1	0.025824	0.024024	1
50785	NS_G261A	1	2	0	0.034672	2
50809	PA_G465A	1	2	0	0.020543	2
50812	NA_A240C	0	1	0.023974	0.031584	NA
50812	PB1_C447T	0	1	0.090901	0.077128	1
50812	PB1_A1188G	0	1	0.025121	0.014643	NA
50851	HA_A906G	0	2	0	0.075526	NA
50851	HA_G945A	0	2	0	0.074609	NA
50851	HA_T1287G	0	2	0	0.073532	NA
50851	MP_T309A	0	2	0	0.150052	NA
50851	MP_G441A	0	2	0	0.146265	NA
50851	NA_A456G	0	2	0.001838	0.056364	NA
50851	NA_T472C	0	2	0	0.055671	NA
50851	NA_C690T	0	2	0	0.056929	NA
50851	NA_A734G	0	2	0	0.057163	NA
50851	NA_C843T	0	2	0	0.056199	NA
50851	NA_C906A	0	2	0	0.056495	NA
50851	NA_G1047A	0	2	0	0.054009	NA
50851	NA_A1107G	0	2	0	0.056057	NA
50851	NP_T252C	0	2	0	0.035499	NA
50851	NP_T690C	0	2	0	0.037499	NA
50851	NS_G207A	0	2	0	0.045105	NA
50851	PA_C1078A	0	2	0	0.048565	2
50851	PA_G1584A	0	2	0	0.046914	NA
50851	PA_T1788C	0	2	0	0.047488	NA
50851	PB1_A634G	0	2	0	0.085577	NA
50851	PB1_C1093A	0	2	0	0.085709	NA
50851	PB2_G924A	0	2	0	0.025169	NA
50874	HA_A1457T	0	1	0.105772	0.009589	NA
50874	NA_A482G	0	1	0.033036	0.473484	NA
50874	PB1_G514A	0	1	0.267506	0.467264	NA
50874	PB1_A1689G	0	1	0.322497	0.46961	1
50874	PB1_A1782G	0	1	0.219416	0.455273	NA
50935	HA_T626C	0	3	0	0.171516	NA
50935	NA_G780A	0	3	0	0.043454	2
50968	HA_A850C	1	2	0.035847	0.002085	1
50968	PA_T963C	1	2	0.010257	0.02981	NA
50968	PB1_A561G	1	2	0.00667	0.077957	NA
50968	PB2_G1758A	1	2	0.00855	0.032495	2
50969	PA_A498G	0	1	0.026769	0.013561	1
50969	PA_G1180A	0	1	0	0.025815	2
50969	PA_A1181G	0	1	0.020837	0.030462	NA
50993	HA_C389T	2	5	0.031701	0	NA
50993	MP_T278C	2	5	0.030586	0	NA
50993	NA_G585A	2	5	0	0.020725	NA
50993	NS_G415A	2	5	0	0.026542	NA
50993	PA_A1774G	2	5	0.104037	0	1
50993	PB1_G1542T	2	5	0.024656	0	NA
50993	PB2_A845T	2	5	0	0.028949	2
50993	PB2_G1072A	2	5	0.034553	0	NA
51000	HA_T1497A	0	2	0	0.040281	2
51000	NA_T940C	0	2	0	0.039115	NA
51000	PA_T1044C	0	2	0.025726	0	1
51046	NP_G897A	1	2	0.208193	0.096469	1
51046	PA_G1716A	1	2	0	0.026302	2
51046	PB2_A807G	1	2	0.003594	0.020097	NA
51055	HA_C1245T	0	2	0	0.044661	NA
51055	MP_G534A	0	2	0	0.031752	NA
51055	NS_A427G	0	2	0.148959	0.004096	1
51055	PB2_G1599A	0	2	0	0.081722	NA
51055	PB2_G1980A	0	2	0	0.03575	2
51059	MP_G528A	0	1	0.086695	0.031365	1
51059	PA_G1590A	0	1	0	0.050984	2
51059	PB1_A1062G	0	1	0.005105	0.021081	NA
51073	PB1_T894A	0	2	0.341985	0.041447	1
51106	HA_A430G	2	3	0	0.113567	2
51106	NA_T433C	2	3	0	0.022411	NA
51106	NP_C690T	2	3	0.007723	0.042644	NA
51106	NS_A207G	2	3	0.008378	0.03099	NA
51106	PB1_G634A	2	3	0.007532	0.030181	NA
51106	PB1_A1093C	2	3	0.006899	0.027968	NA
51359	NP_A261G	5	6	0.002053	0.026025	2
51438	HA_T495C	0	1	0.058664	0.489758	NA
51438	HA_G609A	0	1	0.212559	0.035526	NA
51438	NP_A869G	0	1	0.018354	0.044655	2
51438	NS_T512C	0	1	0.051092	0.488207	NA
51438	PA_C906T	0	1	0.090998	0.076632	NA
51438	PB1_G414A	0	1	0.216182	0.039312	1
