# Supplementary material for: Genetic drift acts strongly on influenza virus populations within acute human infections but is obscured by other factors within acutely infected swine
Source: Virus Evol. 2026 Apr 1;12(1):veag021. doi: 10.1093/ve/veag021 (PMC13100903; doi:10.1093/ve/veag021)
Supplement: table_S2_veag021 [file table_s2_veag021.zip › table_S2_veag021.csv]

Individual ID	iSNV	DPS	First Frequency	Second Frequency
50120	NP_A1087G	1	0.308427	0.332662
50482	HA_G919A	1	0.050283	0.001672
50482	NP_T228C	1	0.073746	0.035274
50482	PB2_T2028C	1	0.058628	0.00227
50618	PA_A1680G	1	0.013133	0.032957
50619	PA_G1680A	0	0.037671	0.043377
51097	NA_G681A	1	0.026848	0.039158
51097	NP_G255A	1	0.049484	0.026977
51097	NP_A1231G	1	0.025207	0.012054
51101	NS_G415A	1	0.022918	0.021462
51101	PA_C237T	1	0.458013	0.442551
51101	PA_G1446A	1	0.458974	0.447405
51101	PB1_A1605G	1	0.035936	0.030736
51101	PB2_G457A	1	0.03931	0.041967
51101	PB2_T501C	1	0.022762	0.016717
