# Supplementary material for: Genetic drift acts strongly on influenza virus populations within acute human infections but is obscured by other factors within acutely infected swine
Source: Virus Evol. 2026 Apr 1;12(1):veag021. doi: 10.1093/ve/veag021 (PMC13100903; doi:10.1093/ve/veag021)
Supplement: table_S3_veag021 [file table_s3_veag021.zip › table_S3_veag021.csv]

Individual ID	iSNV	DPS1	DPS2	DPS1 Frequency	DPS2 Frequency	Subset
1-5	HA_A1181C	4	6	0.064559	0.558641	NA
1-5	MP_C449T	4	6	0.074509	0.025531	NA
1-5	NA_C237T	4	6	0.021234	0.006054	NA
1-5	NA_G736T	4	6	0	0.023947	2
1-5	PA_C1035T	4	6	0	0.237663	NA
1-5	PB1_A347G	4	6	0.347235	0.01573	NA
1-5	PB1_A1370G	4	6	0.122408	0.030689	NA
1-5	PB1_T1376G	4	6	0.023435	0.007542	NA
1-5	PB1_C1378A	4	6	0.020458	0.006977	NA
1-5	PB1_T1550C	4	6	0	0.047077	NA
1-5	PB2_A581G	4	6	0.479035	0.367066	1
1-5	PB2_T1388C	4	6	0.369333	0.030701	NA
20352	HA_A625G	5	6	0	0.099111	NA
20352	HA_C918T	5	6	0	0.111346	NA
20352	HA_C1351A	5	6	0	0.069156	NA
20352	HA_C1371A	5	6	0	0.066001	NA
20352	NA_T736G	4	5	0	0.034508	NA
20352	NA_T736G	5	6	0.034508	0	NA
20352	NA_G780A	5	6	0	0.029764	NA
20352	NP_A339G	4	5	0	0.040799	NA
20352	NP_A339G	5	6	0.040799	0	NA
20352	NP_T507C	5	6	0	0.02455	NA
20352	PA_C788A	5	6	0	0.024298	NA
20352	PA_C800T	5	6	0	0.032225	NA
20352	PA_A842C	5	6	0	0.031388	2
20352	PA_G1008A	5	6	0	0.02645	NA
20352	PA_A1016G	5	6	0	0.032759	NA
20352	PA_G1083A	4	5	0	0.099239	NA
20352	PA_G1083A	5	6	0.099239	0	NA
20352	PA_C1673A	5	6	0	0.028774	NA
20352	PA_C1771T	3	4	0	0.027483	2
20352	PA_C1771T	4	5	0.027483	0	NA
20352	PA_G1923T	3	4	0.062417	0.095038	1
20352	PA_G1923T	4	5	0.095038	0	1
20352	PA_G1923T	5	6	0	0.130814	NA
20352	PB1_C395T	3	4	0.023559	0.021837	NA
20352	PB1_C395T	4	5	0.021837	0	NA
20352	PB1_C395T	5	6	0	0.037445	NA
20352	PB1_A574C	3	4	0.009533	0.008078	NA
20352	PB1_A574C	4	5	0.008078	0	NA
20352	PB1_A574C	5	6	0	0.021784	NA
20352	PB1_A1148T	5	6	0	0.020498	NA
20352	PB1_C1151A	5	6	0	0.029394	NA
20352	PB1_C1344T	4	5	0	0.162707	NA
20352	PB1_C1344T	5	6	0.162707	0	1
20352	PB1_C1361T	4	5	0	0.051487	NA
20352	PB1_C1361T	5	6	0.051487	0	NA
20352	PB1_A1370G	3	4	0.054454	0.062337	NA
20352	PB1_A1370G	4	5	0.062337	0.129574	NA
20352	PB1_A1370G	5	6	0.129574	0.048383	NA
20352	PB1_T1376G	3	4	0.013485	0.016117	NA
20352	PB1_T1376G	4	5	0.016117	0.021756	2
20352	PB1_T1376G	5	6	0.021756	0.013198	NA
20352	PB2_A219G	4	5	0	0.020948	NA
20352	PB2_A219G	5	6	0.020948	0	NA
20352	PB2_G996A	4	5	0	0.005626	NA
20352	PB2_G996A	5	6	0.005626	0.029196	NA
20352	PB2_G1200A	5	6	0	0.0247	NA
20352	PB2_T1266C	5	6	0	0.020416	NA
20352	PB2_G1490A	5	6	0	0.024213	NA
20352	PB2_A1832G	5	6	0	0.022723	NA
20352	PB2_C1977T	5	6	0	0.033147	NA
20361	HA_C256A	3	5	0	0.020099	NA
20361	NA_A673G	3	5	0	0.02795	NA
20361	PA_G981T	3	5	0	0.023559	NA
20361	PB1_A1370G	3	5	0.13796	0.079563	NA
20361	PB1_T1376G	3	5	0.029132	0.013349	NA
20361	PB1_C1378A	3	5	0.026064	0.011149	NA
20361	PB1_T1902C	3	5	0.408673	0.301644	1
20361	PB2_A1223G	3	5	0	0.050925	2
20368	HA_A386G	4	6	0	0.049415	NA
20368	NA_C227T	4	6	0.027552	0	NA
20368	NA_T531C	4	6	0.020225	0	NA
20368	NP_G641A	4	6	0	0.215306	NA
20368	NP_T767C	4	6	0	0.039019	2
20368	NP_C806T	4	6	0	0.218872	NA
20368	NP_C919A	4	6	0.040719	0	NA
20368	NS_C325A	4	6	0.03032	0	NA
20368	PA_A584G	4	6	0.052769	0	NA
20368	PA_T656C	4	6	0.027021	0	NA
20368	PA_C884T	4	6	0.035451	0	NA
20368	PA_G1389A	4	6	0.054936	0	1
20368	PA_G1791A	4	6	0	0.050909	NA
20387	HA_C447T	4	5	0	0.025101	NA
20387	HA_T1052A	4	5	0.069778	0.014593	NA
20387	HA_C1053A	4	5	0.071361	0.014849	NA
20387	NA_A288G	4	5	0	0.145284	NA
20387	NA_G684C	4	5	0.136298	0	NA
20387	NA_T736G	4	5	0	0.076107	NA
20387	NA_C993T	4	5	0.118434	0	NA
20387	NS_G597T	4	5	0.050654	0	NA
20387	PA_C766T	4	5	0.084611	0	NA
20387	PA_T1621C	4	5	0.024252	0	NA
20387	PA_C1771A	4	5	0.02461	0	NA
20387	PA_G1773T	4	5	0.038334	0	NA
20387	PA_G1908A	4	5	0.022051	0	NA
20387	PA_T1909A	4	5	0.0343	0	NA
20387	PB1_A630G	4	5	0	0.302038	NA
20387	PB1_G1089A	4	5	0.307672	0	1
20387	PB1_A1370G	4	5	0.059685	0.106156	NA
20387	PB1_T1376G	4	5	0.014375	0.020501	NA
20387	PB1_C1378A	4	5	0.015255	0.021413	NA
20387	PB2_A1188G	4	5	0	0.022561	NA
20387	PB2_G1506A	4	5	0	0.030803	2
20396	HA_G1046A	5	6	0.119372	0	1
20396	HA_C1047A	5	6	0.01309	0.023647	2
20396	HA_T1052A	5	6	0.020787	0.037528	NA
20396	HA_C1053A	5	6	0.022653	0.038491	NA
20396	HA_A1500G	5	6	0	0.024108	NA
20396	MP_A418T	5	6	0.031398	0	NA
20396	NA_G736T	5	6	0.080349	0	NA
20396	NP_A242G	5	6	0.050392	0	NA
20396	NP_C765T	5	6	0.054677	0	NA
20396	NP_A1266G	5	6	0.047609	0	NA
20396	PA_C501T	5	6	0	0.054575	NA
20396	PA_A760G	5	6	0	0.037343	NA
20396	PA_T1553C	5	6	0.035669	0	NA
20396	PB1_A386G	5	6	0	0.201599	NA
20396	PB1_G477A	5	6	0	0.020248	NA
20396	PB1_G634A	5	6	0	0.19492	NA
20396	PB1_A1370G	5	6	0.040482	0.022702	NA
20396	PB1_C1674T	5	6	0	0.139422	NA
20396	PB1_T2048C	5	6	0	0.297553	NA
20396	PB2_G448A	5	6	0	0.185825	NA
20396	PB2_A746G	5	6	0.023893	0	NA
20396	PB2_T1838C	5	6	0.033889	0	NA
20397	HA_G301A	5	6	0	0.027425	NA
20397	HA_T421G	5	6	0.026493	0	NA
20397	HA_A547G	5	6	0.045703	0	NA
20397	HA_C662T	5	6	0.042616	0	NA
20397	HA_A1035G	5	6	0	0.030622	NA
20397	NA_G736T	5	6	0.421789	0.801331	NA
20397	NP_A431G	5	6	0.026887	0	NA
20397	NP_G549A	5	6	0	0.021105	NA
20397	NP_G714A	5	6	0	0.02119	NA
20397	PA_A857G	5	6	0.039087	0	NA
20397	PA_A900G	5	6	0	0.020895	NA
20397	PA_G1197A	5	6	0.057622	0	NA
20397	PA_G1683T	5	6	0	0.02058	NA
20397	PB1_T722C	5	6	0.035714	0	NA
20397	PB1_C807T	5	6	0	0.053662	NA
20397	PB1_A1370G	5	6	0.053107	0.039424	NA
20397	PB1_A1578G	5	6	0.020837	0	NA
20397	PB1_G1854A	5	6	0.026529	0	NA
20397	PB2_G282A	5	6	0	0.079528	NA
20397	PB2_G971A	5	6	0.028558	0	NA
20397	PB2_G1090A	5	6	0	0.048833	2
20397	PB2_A1188G	5	6	0.483658	0.18692	1
20397	PB2_C1497T	5	6	0	0.044156	NA
20397	PB2_G1531A	5	6	0.036905	0	NA
20397	PB2_T1730C	5	6	0.03217	0	NA
20397	PB2_G1890A	5	6	0.033684	0	NA
20397	PB2_T1959C	5	6	0.030261	0	NA
20423	HA_C258A	1	3	0	0.022487	NA
20423	HA_A272G	1	3	0	0.022693	NA
20423	HA_A302G	1	3	0	0.022957	NA
20423	HA_G315A	1	3	0	0.025496	NA
20423	HA_A340G	1	3	0	0.027303	NA
20423	HA_A348G	1	3	0	0.032145	NA
20423	HA_G363A	1	3	0	0.024117	NA
20423	HA_A390G	1	3	0	0.023413	NA
20423	HA_A405C	1	3	0	0.023231	NA
20423	HA_G515A	1	3	0.500871	0.653341	1
20423	HA_C642A	1	3	0	0.021758	NA
20423	HA_A657G	1	3	0	0.020879	NA
20423	HA_G674A	1	3	0	0.02449	NA
20423	HA_A675G	1	3	0	0.024647	NA
20423	HA_G682A	1	3	0	0.025171	NA
20423	HA_A687G	1	3	0	0.026082	NA
20423	HA_G708A	1	3	0	0.028044	NA
20423	HA_C717T	1	3	0	0.028969	NA
20423	HA_C722A	1	3	0	0.030356	NA
20423	HA_C735T	1	3	0	0.100076	NA
20423	HA_T759G	1	3	0	0.032849	NA
20423	HA_G768A	1	3	0	0.032757	NA
20423	HA_C813A	1	3	0	0.033004	NA
20423	HA_T820A	1	3	0	0.030836	NA
20423	HA_A823G	1	3	0	0.029522	NA
20423	HA_T832G	1	3	0	0.029209	NA
20423	HA_T864A	1	3	0	0.026293	NA
20423	HA_T876C	1	3	0	0.024343	NA
20423	HA_G877A	1	3	0	0.02402	NA
20423	HA_G882A	1	3	0	0.024775	NA
20423	HA_A884C	1	3	0	0.027534	NA
20423	HA_T900G	1	3	0	0.023329	NA
20423	HA_A991C	1	3	0	0.030074	NA
20423	HA_C1062T	1	3	0	0.020307	2
20423	HA_C1071G	1	3	0	0.021653	NA
20423	HA_A1080G	1	3	0	0.022849	NA
20423	HA_A1084G	1	3	0	0.024184	NA
20423	HA_C1104T	1	3	0	0.028772	NA
20423	HA_A1125G	1	3	0	0.031273	NA
20423	HA_G1172A	1	3	0	0.030213	NA
20423	HA_C1176T	1	3	0	0.031151	NA
20423	HA_G1185A	1	3	0	0.028933	NA
20423	HA_C1197T	1	3	0	0.028876	NA
20423	HA_C1212T	1	3	0	0.030126	NA
20423	HA_A1218G	1	3	0	0.028229	NA
20423	HA_G1244A	1	3	0	0.031811	NA
20423	HA_T1249C	1	3	0	0.030079	NA
20423	HA_G1256A	1	3	0	0.030456	NA
20423	HA_G1281A	1	3	0	0.030009	NA
20423	HA_T1296C	1	3	0	0.033471	NA
20423	HA_G1297C	1	3	0	0.033678	NA
20423	HA_A1299G	1	3	0	0.034156	NA
20423	HA_T1302C	1	3	0	0.034275	NA
20423	HA_G1341A	1	3	0	0.033251	NA
20423	HA_T1359C	1	3	0	0.032146	NA
20423	HA_C1368T	1	3	0	0.034115	NA
20423	HA_A1380G	1	3	0	0.031414	NA
20423	HA_T1382A	1	3	0	0.032603	NA
20423	HA_A1395G	1	3	0	0.03092	NA
20423	HA_G1398A	1	3	0	0.030182	NA
20423	HA_T1437C	1	3	0	0.031055	NA
20423	HA_T1455C	1	3	0	0.029162	NA
20423	HA_T1464C	1	3	0	0.02712	NA
20423	HA_A1473G	1	3	0	0.027581	NA
20423	HA_C1485T	1	3	0	0.026653	NA
20423	HA_A1497G	1	3	0	0.026641	NA
20423	NA_C372T	1	3	0	0.043195	NA
20423	NA_T1062C	1	3	0	0.035544	NA
20423	NP_A434G	1	3	0	0.041998	NA
20423	NP_C577A	1	3	0	0.055645	NA
20423	NP_G880A	1	3	0	0.03623	NA
20423	NP_A1124G	1	3	0	0.038079	NA
20423	NS_T410C	1	3	0	0.022213	NA
20423	NS_T545A	1	3	0	0.021123	NA
20423	PA_T545C	1	3	0	0.097546	NA
20423	PA_G1285A	1	3	0	0.025948	NA
20423	PB1_T1760C	1	3	0.429442	0.038566	NA
20423	PB1_C1803T	1	3	0	0.033801	NA
20423	PB2_G302A	1	3	0	0.023988	NA
20423	PB2_G665A	1	3	0	0.076373	NA
20423	PB2_T699C	1	3	0.412013	0.286369	NA
20423	PB2_T700C	1	3	0	0.039791	NA
20423	PB2_T923C	1	3	0	0.026462	NA
20423	PB2_C1120T	1	3	0.069736	0	NA
20423	PB2_T1205C	1	3	0	0.029648	NA
20423	PB2_A1728G	1	3	0	0.118445	NA
20423	PB2_G2056A	1	3	0.064733	0	NA
20423	PB2_G2056T	1	3	0.032026	0	NA
20423	PB2_T2057G	1	3	0.033032	0	NA
20426	HA_G515A	2	4	0	0.39438	NA
20426	MP_C347T	2	4	0	0.04092	NA
20426	NA_C232T	2	4	0	0.168979	NA
20426	NA_C339T	2	4	0	0.091428	NA
20426	NA_T1003C	2	4	0	0.170826	NA
20426	NP_A739G	2	4	0	0.025521	NA
20426	PA_G1572A	2	4	0.025902	0	NA
20426	PA_G1597C	2	4	0.025073	0	NA
20426	PA_C1627T	2	4	0.033737	0	1
20426	PA_T1767C	2	4	0.021775	0	NA
20426	PB1_A591G	2	4	0.023381	0	NA
20426	PB1_C602A	2	4	0	0.810631	NA
20426	PB1_C604T	2	4	0	0.887879	NA
20426	PB1_A605T	2	4	0	0.924782	NA
20426	PB1_A1377C	2	4	0	0.034325	NA
20426	PB1_A1377G	2	4	0	0.187643	NA
20426	PB1_A1386G	2	4	0	0.026565	NA
20426	PB1_A1758G	2	4	0	0.035557	NA
20426	PB1_T1776A	2	4	0	0.022067	NA
20426	PB1_G1777A	2	4	0	0.025157	NA
20426	PB1_T1779A	2	4	0	0.028434	NA
20426	PB1_G1780A	2	4	0	0.027759	NA
20426	PB1_G1781A	2	4	0	0.027481	NA
20426	PB1_G1783T	2	4	0	0.03479	NA
20426	PB1_C1786T	2	4	0	0.078391	NA
20426	PB1_A1983G	2	4	0	0.064212	NA
20426	PB1_G2042A	2	4	0	0.059286	NA
20426	PB2_A363G	2	4	0	0.371951	NA
20426	PB2_C699T	2	4	0	0.385088	NA
20426	PB2_A805G	2	4	0	0.096008	2
20426	PB2_G948A	2	4	0.03142	0	NA
20426	PB2_G1188A	2	4	0.02844	0	NA
20426	PB2_G1459A	2	4	0.026629	0	NA
20426	PB2_G2022A	2	4	0.024	0	NA
20430	NP_T716C	1	2	0.030419	0	1
20430	PA_C811T	2	3	0	0.059397	2
20430	PA_A1260T	2	3	0	0.058338	NA
20430	PB1_T231A	1	2	0	0.025152	2
20430	PB1_T231A	2	3	0.025152	0	NA
20430	PB1_A233T	1	2	0	0.020635	NA
20430	PB1_A233T	2	3	0.020635	0	NA
20430	PB1_C1683T	1	2	0	0.289751	NA
20430	PB1_C1683T	2	3	0.289751	0.055602	1
20430	PB2_G258A	1	2	0.012391	0.015668	NA
20430	PB2_G258A	2	3	0.015668	0.096874	NA
20430	PB2_G2056A	1	2	0	0.03268	NA
20430	PB2_G2056A	2	3	0.03268	0.046756	NA
20457	HA_C584A	4	5	0.038112	0	NA
20457	HA_A677G	4	5	0.029923	0	NA
20457	HA_T866C	4	5	0.024681	0	NA
20457	HA_G877T	4	5	0	0.035851	NA
20457	HA_A956G	4	5	0.056823	0	NA
20457	HA_C1071G	4	5	0	0.391893	NA
20457	HA_A1482G	4	5	0	0.414974	2
20457	NA_A241G	4	5	0.025381	0	NA
20457	NA_A311C	4	5	0.025221	0	NA
20457	NA_A512G	4	5	0.022773	0	NA
20457	NP_G455A	4	5	0.037843	0	NA
20457	NP_A711G	4	5	0.024084	0	NA
20457	NP_G1180T	4	5	0.03145	0	NA
20457	NP_C1287T	4	5	0.044608	0	NA
20457	PA_A287G	4	5	0.238148	0.036272	1
20457	PA_A508T	4	5	0.038581	0	NA
20457	PA_G509A	4	5	0.037908	0	NA
20457	PA_A510T	4	5	0.036915	0	NA
20457	PA_A511G	4	5	0.035372	0	NA
20457	PA_A1026G	4	5	0	0.911197	NA
20457	PA_T1278C	4	5	0.032085	0	NA
20457	PA_T1584C	4	5	0.022543	0	NA
20457	PA_T1894A	4	5	0.020659	0	NA
20457	PB1_C220T	4	5	0	0.053992	NA
20457	PB1_C221T	4	5	0	0.039688	NA
20457	PB1_T387A	4	5	0.071919	0	NA
20457	PB1_T390G	4	5	0.059265	0	NA
20457	PB1_T391G	4	5	0.027475	0	NA
20457	PB1_G504A	4	5	0	0.915069	NA
20457	PB1_T1875C	4	5	0.024479	0	NA
20457	PB1_C1982G	4	5	0.02377	0	NA
20457	PB1_A1983G	4	5	0.028431	0	NA
20457	PB1_T1986A	4	5	0.032886	0	NA
20457	PB1_C2004T	4	5	0.020399	0	NA
20457	PB2_C1271T	4	5	0.031713	0	NA
20457	PB2_A1441G	4	5	0.055469	0	NA
20457	PB2_C1702T	4	5	0.053506	0	NA
20464	HA_A1110G	4	5	0	0.919471	NA
20464	HA_A1346G	4	5	0.020003	0	NA
20464	NA_T230C	4	5	0	0.020692	NA
20464	NA_T736G	4	5	0.097972	0.890197	NA
20464	NP_C922T	4	5	0	0.028159	NA
20464	NP_A1196G	4	5	0	0.028158	NA
20464	NP_C1257T	4	5	0	0.897903	NA
20464	NS_C411T	4	5	0.02132	0	NA
20464	PA_T257C	4	5	0.0265	0	NA
20464	PA_A363G	4	5	0.021965	0	NA
20464	PA_T1573C	4	5	0	0.022587	NA
20464	PA_C1799A	4	5	0	0.020783	NA
20464	PA_A1830G	4	5	0	0.023424	NA
20464	PA_C1917A	4	5	0.024258	0	NA
20464	PA_T1918C	4	5	0.027834	0	NA
20464	PA_C1945A	4	5	0.032231	0	NA
20464	PA_T1946A	4	5	0.03441	0	NA
20464	PA_A1947T	4	5	0.041433	0	NA
20464	PB1_T261C	4	5	0.02114	0	NA
20464	PB1_A578T	4	5	0	0.031023	NA
20464	PB1_A863G	4	5	0	0.024803	NA
20464	PB1_C999A	4	5	0	0.029413	2
20464	PB1_A1370G	4	5	0	0.040046	NA
20464	PB1_C1812A	4	5	0.020902	0	NA
20464	PB1_C1813A	4	5	0.021123	0	NA
20464	PB1_C1875T	4	5	0.047142	0	NA
20464	PB1_T2055C	4	5	0.028631	0	NA
20464	PB1_G2056A	4	5	0.030381	0	NA
20464	PB1_C2059T	4	5	0.036246	0	NA
20464	PB1_A2060G	4	5	0.02631	0	NA
20464	PB2_C229G	4	5	0.02879	0	NA
20464	PB2_A344G	4	5	0.022831	0	NA
20464	PB2_A712G	4	5	0	0.020409	NA
20464	PB2_A1489G	4	5	0.050844	0	NA
20464	PB2_C1860T	4	5	0	0.02666	NA
20464	PB2_C1961A	4	5	0.029667	0	NA
20464	PB2_G1963C	4	5	0.080674	0	NA
20464	PB2_T1964C	4	5	0.112385	0	1
20467	MP_C390T	3	5	0	0.126339	NA
20467	NS_G214A	3	5	0	0.020306	NA
20467	NS_G250A	3	5	0	0.020362	NA
20467	NS_C309A	3	5	0	0.02297	NA
20467	NS_A553C	3	5	0	0.022381	NA
20467	PB1_T246G	3	5	0.025459	0	1
20467	PB2_G339T	3	5	0	0.042587	NA
20467	PB2_A1845G	3	5	0	0.021991	NA
20467	PB2_T1847A	3	5	0	0.024033	2
20467	PB2_A1849T	3	5	0	0.024456	NA
20510	HA_G537A	4	5	0.39329	0.373999	NA
20510	HA_C741T	4	5	0	0.020191	2
20510	HA_G1082A	4	5	0	0.026659	NA
20510	HA_G1141A	4	5	0	0.044319	NA
20510	HA_T1169C	4	5	0	0.039712	NA
20510	MP_A597G	4	5	0.054662	0	NA
20510	NA_T736G	4	5	0.422175	0.598542	1
20510	NP_A282G	4	5	0.347842	0.497182	NA
20510	NP_C1141G	4	5	0	0.024085	NA
20510	PA_A1616G	4	5	0	0.020623	NA
20510	PB1_C977T	4	5	0.046294	0	NA
20510	PB1_C1270T	4	5	0.159158	0	NA
20510	PB1_A1370G	4	5	0.03745	0.041809	NA
20510	PB1_G2052A	4	5	0.029223	0	NA
20510	PB2_A441G	4	5	0.020262	0	NA
20513	HA_C1009T	4	6	0	0.125032	2
20513	HA_G1427A	4	6	0	0.996663	NA
20513	MP_T451C	4	6	0.051028	0	NA
20513	MP_A711G	4	6	0	0.0657	NA
20513	NP_A552G	4	6	0.131559	0	NA
20513	NP_A804G	4	6	0	0.15552	NA
20513	NP_A987G	4	6	0.032976	0	NA
20513	NP_A1168G	4	6	0.519636	0	1
20513	NS_A527T	4	6	0	0.055915	NA
20513	PA_C559T	4	6	0	0.024017	NA
20513	PA_C666A	4	6	0	0.167765	NA
20513	PA_C846T	4	6	0.281845	0	NA
20513	PA_G1112A	4	6	0.02166	0	NA
20513	PA_G1469A	4	6	0.033399	0	NA
20513	PB1_G1381A	4	6	0.024341	0	NA
20513	PB1_T1655C	4	6	0.023534	0	NA
20513	PB1_G2050A	4	6	0	0.090061	NA
20513	PB2_A304G	4	6	0	0.100851	NA
20513	PB2_A458G	4	6	0	0.197012	NA
20513	PB2_G1932A	4	6	0.078961	0	NA
20578	HA_C256A	2	6	0	0.049998	NA
20578	NA_T736G	2	6	0	0.286579	NA
20578	PB1_G561A	2	6	0.024985	0	NA
20578	PB1_A570G	2	6	0	0.170199	NA
20578	PB1_A1370G	2	6	0.047245	0.062103	1
20578	PB2_C921A	2	6	0	0.026661	2
20578	PB2_A1188G	2	6	0	0.276139	NA
20579	HA_T365C	2	3	0	0.05049	2
20579	HA_T365C	3	4	0.05049	0.243651	NA
20579	HA_T365C	4	5	0.243651	0.749678	1
20579	HA_T365C	5	6	0.749678	0.032392	1
20579	HA_G713T	3	4	0	0.021502	2
20579	HA_G713T	4	5	0.021502	0	NA
20579	HA_A1153G	3	4	0	0.020652	NA
20579	HA_A1153G	4	5	0.020652	0	NA
20579	MP_G215A	4	5	0	0.032395	2
20579	MP_G215A	5	6	0.032395	0	NA
20579	NA_T736G	4	5	0	0.030583	NA
20579	NA_T736G	5	6	0.030583	0	NA
20579	NP_C972T	5	6	0	0.021518	2
20579	PA_C1771G	4	5	0	0.02778	NA
20579	PA_C1771G	5	6	0.02778	0	NA
20579	PA_G1773T	4	5	0	0.030497	NA
20579	PA_G1773T	5	6	0.030497	0	NA
20579	PA_A1774T	4	5	0	0.030319	NA
20579	PA_A1774T	5	6	0.030319	0	NA
20579	PB1_G414T	4	5	0	0.028159	NA
20579	PB1_G414T	5	6	0.028159	0	NA
20579	PB1_G561A	2	3	0	0.027203	NA
20579	PB1_G561A	3	4	0.027203	0.015729	NA
20579	PB1_G561A	4	5	0.015729	0.009922	NA
20579	PB1_G561A	5	6	0.009922	0	NA
20579	PB1_A1370G	2	3	0.050479	0.071581	1
20579	PB1_A1370G	3	4	0.071581	0.055547	1
20579	PB1_A1370G	4	5	0.055547	0.065765	NA
20579	PB1_A1370G	5	6	0.065765	0.06353	NA
20579	PB1_C1985A	2	3	0	0.003897	NA
20579	PB1_C1985A	3	4	0.003897	0	NA
20579	PB1_C1985A	4	5	0	0.020121	NA
20579	PB1_C1985A	5	6	0.020121	0	NA
20579	PB2_G372A	3	4	0	0.005894	NA
20579	PB2_G372A	4	5	0.005894	0.057222	NA
20579	PB2_G372A	5	6	0.057222	0.242314	NA
20581	HA_C410A	3	6	0.040273	0	NA
20581	HA_T531C	3	6	0.042724	0	NA
20581	HA_C644T	3	6	0.023855	0	NA
20581	HA_G707T	3	6	0	0.025095	NA
20581	HA_A1439G	3	6	0.024478	0	NA
20581	PA_C266T	3	6	0.032858	0	NA
20581	PA_C788A	3	6	0	0.23688	NA
20581	PA_A1327G	3	6	0.020432	0	NA
20581	PA_T1643C	3	6	0.024161	0	NA
20581	PA_A1889G	3	6	0.020933	0	NA
20581	PA_C1950T	3	6	0	0.030129	2
20581	PB1_G883A	3	6	0.037269	0	NA
20581	PB1_C1182T	3	6	0	0.098369	NA
20581	PB1_A1370G	3	6	0.086698	0.057311	1
20581	PB2_A2055G	3	6	0.028072	0	NA
20592	NA_C236A	3	5	0.03252	0.00422	NA
20592	NA_A421G	3	5	0	0.100787	2
20592	NA_T699C	3	5	0	0.04317	NA
20592	NP_A708G	3	5	0.021834	0	NA
20592	PA_T257C	3	5	0.029958	0	NA
20592	PA_G259C	3	5	0.026208	0	NA
20592	PA_A1235G	3	5	0.049481	0	NA
20592	PA_A1814G	3	5	0.032952	0.011469	NA
20592	PA_A1815G	3	5	0.045594	0.017813	NA
20592	PA_C1818T	3	5	0.079695	0.030366	NA
20592	PA_A1866C	3	5	0.025812	0	NA
20592	PA_G1885A	3	5	0.02677	0	NA
20592	PA_C1944G	3	5	0.020608	0	NA
20592	PA_C1945G	3	5	0.026929	0	NA
20592	PA_T1946A	3	5	0.027919	0	NA
20592	PA_A1947C	3	5	0.029844	0	NA
20592	PB1_A433G	3	5	0.032985	0	NA
20592	PB1_C936T	3	5	0.022981	0	NA
20592	PB1_T1128A	3	5	0.220953	0.007044	1
20592	PB1_A1370G	3	5	0.149561	0.038014	NA
20592	PB1_T1376G	3	5	0.03109	0.00769	NA
20592	PB1_C1378A	3	5	0.029174	0.006575	NA
20592	PB2_A887G	3	5	0.054824	0	NA
20592	PB2_A930G	3	5	0.05128	0	NA
20592	PB2_A1675G	3	5	0.04932	0	NA
20592	PB2_A1980G	3	5	0.047411	0	NA
20592	PB2_A1989G	3	5	0.02484	0	NA
20601	HA_C365T	5	6	0	0.03127	NA
20601	HA_G435A	5	6	0.140262	0.245257	1
20601	HA_A840G	5	6	0.041226	0	NA
20601	MP_C249T	5	6	0.065775	0	NA
20601	MP_A348G	5	6	0.070734	0	NA
20601	NA_T501C	5	6	0	0.034802	NA
20601	NP_A276G	5	6	0.023184	0	NA
20601	NS_C540T	5	6	0	0.082922	NA
20601	PA_A286G	5	6	0.020527	0	NA
20601	PA_T1930A	5	6	0	0.032147	NA
20601	PA_T1932C	5	6	0	0.041484	NA
20601	PA_G1933T	5	6	0	0.047277	NA
20601	PB1_G357T	5	6	0.034398	0.006497	NA
20601	PB1_C753T	5	6	0	0.034874	NA
20601	PB1_T1077C	5	6	0	0.022179	NA
20601	PB1_A1370G	5	6	0	0.076981	2
20601	PB1_G1521T	5	6	0.080226	0	NA
20601	PB2_T336C	5	6	0.069731	0	NA
20601	PB2_C366T	5	6	0.074026	0	NA
20601	PB2_C390T	5	6	0	0.211271	NA
20601	PB2_A915G	5	6	0.023566	0	NA
20606	MP_T763A	3	5	0	0.141174	2
20606	NA_G562T	3	5	0	0.020087	NA
20606	NA_G736T	3	5	0.036054	0.004616	NA
20606	PA_A289G	3	5	0.026914	0	NA
20606	PB1_A1370G	3	5	0.12448	0.044021	1
20606	PB1_T1376G	3	5	0.022616	0.011538	NA
20606	PB1_C1378A	3	5	0.021287	0.011006	NA
20606	PB1_A1719T	3	5	0	0.030933	NA
20606	PB1_C2028T	3	5	0.02609	0.009982	NA
20606	PB2_C1958A	3	5	0.026872	0.009867	NA
20606	PB2_T1959C	3	5	0.031078	0.012958	NA
20607	HA_A1188G	4	5	0.069819	0	NA
20607	MP_G427T	4	5	0.024326	0	NA
20607	MP_T615C	4	5	0.02437	0	NA
20607	NA_G534A	4	5	0.053132	0	NA
20607	NA_T644C	4	5	0.03327	0	NA
20607	NA_C768T	4	5	0.065017	0	NA
20607	NA_G949A	4	5	0.056697	0	NA
20607	NA_C1098T	4	5	0.050079	0	NA
20607	NP_C766T	4	5	0.080461	0	NA
20607	NP_A1023G	4	5	0	0.03203	2
20607	NS_C253T	4	5	0.022327	0	NA
20607	PA_A287G	4	5	0.032062	0	NA
20607	PA_A289G	4	5	0.082968	0.019151	NA
20607	PA_A387G	4	5	0.030556	0	NA
20607	PA_A1100G	4	5	0.246085	0	1
20607	PB1_A1370G	4	5	0.090514	0.024433	NA
20607	PB1_T1376G	4	5	0.022842	0.00692	NA
20607	PB1_C1378A	4	5	0.023541	0.006218	NA
20607	PB1_C1633G	4	5	0.022567	0	NA
20607	PB1_G1635T	4	5	0.024304	0	NA
20607	PB2_G1247A	4	5	0.095088	0	NA
20607	PB2_A1372G	4	5	0.07559	0	NA
20607	PB2_C1410T	4	5	0.094938	0	NA
20607	PB2_A2037G	4	5	0.025378	0	NA
20609	MP_T450C	2	5	0	0.022877	NA
20609	NA_A407C	2	5	0	0.062941	NA
20609	NA_T835C	2	5	0	0.026668	NA
20609	NA_G968A	2	5	0	0.022803	2
20609	NA_T1013C	2	5	0	0.022156	NA
20609	PA_A287G	2	5	0	0.025637	NA
20609	PA_T562C	2	5	0	0.051769	NA
20609	PA_C1925G	2	5	0	0.021492	NA
20609	PA_A1928C	2	5	0	0.020847	NA
20609	PB1_G270A	2	5	0	0.022349	NA
20609	PB1_G575A	2	5	0	0.038892	NA
20609	PB1_G577A	2	5	0	0.035443	NA
20609	PB1_T579G	2	5	0	0.025875	NA
20609	PB1_T812C	2	5	0	0.030408	NA
20609	PB1_T1138C	2	5	0	0.39044	NA
20609	PB1_A1148T	2	5	0	0.055647	NA
20609	PB1_C1151A	2	5	0	0.084121	NA
20609	PB1_A1370G	2	5	0.060262	0.012538	1
20609	PB1_G1884A	2	5	0	0.02876	NA
20609	PB2_C202G	2	5	0	0.025884	NA
20609	PB2_C203G	2	5	0	0.025911	NA
20609	PB2_G582C	2	5	0	0.235686	NA
20609	PB2_T1224C	2	5	0	0.228482	NA
20610	NA_G1029T	4	5	0	0.020138	NA
20610	NP_A443C	4	5	0	0.029352	NA
20610	NP_A918G	4	5	0.083721	0.028506	NA
20610	PA_A401G	4	5	0	0.040539	NA
20610	PA_A414G	4	5	0	0.023348	NA
20610	PA_C791A	4	5	0	0.042154	NA
20610	PA_G927A	4	5	0	0.045861	NA
20610	PA_T1007C	4	5	0	0.039923	NA
20610	PA_A1203G	4	5	0	0.047303	NA
20610	PA_C1233A	4	5	0	0.043891	NA
20610	PA_C1528A	4	5	0	0.03567	NA
20610	PB1_G1357A	4	5	0	0.02263	NA
20610	PB1_A1370G	4	5	0.090175	0.045852	1
20610	PB2_C311A	4	5	0	0.025314	NA
20610	PB2_A473G	4	5	0	0.024252	2
20610	PB2_C1595T	4	5	0	0.028182	NA
20610	PB2_A1768C	4	5	0.020446	0	NA
20610	PB2_G1769T	4	5	0.021393	0	NA
20610	PB2_G1772A	4	5	0.024987	0	NA
20627	HA_C256A	3	4	0.488891	0.449795	1
20627	HA_T1052A	3	4	0.020039	0.009876	NA
20627	HA_C1053A	3	4	0.020421	0.010421	NA
20627	NA_G736T	3	4	0.043651	0.032985	NA
20627	NP_A882C	3	4	0.038045	0	NA
20627	PA_C1753T	3	4	0	0.1664	NA
20627	PB1_G891A	3	4	0	0.03389	NA
20627	PB1_A1370G	3	4	0.144103	0.150895	NA
20627	PB1_T1376G	3	4	0.027557	0.030705	NA
20627	PB1_C1378A	3	4	0.02397	0.027462	NA
20627	PB1_G2015C	3	4	0.013887	0.029969	NA
20627	PB1_T2017A	3	4	0.015304	0.031104	NA
20627	PB1_C2018A	3	4	0.017175	0.041498	NA
20627	PB1_A2062G	3	4	0.016018	0.037056	NA
20627	PB1_T2063G	3	4	0.021329	0.038313	NA
20627	PB1_G2064A	3	4	0.020329	0.038453	NA
20627	PB2_C542A	3	4	0.020374	0	NA
20627	PB2_C1052T	3	4	0.024582	0	NA
20627	PB2_G1473A	3	4	0.043073	0	NA
20627	PB2_T2028G	3	4	0	0.042519	NA
20627	PB2_G2029C	3	4	0	0.02664	NA
20627	PB2_A2030C	3	4	0	0.02691	2
20627	PB2_G2032T	3	4	0	0.032205	NA
20627	PB2_C2035G	3	4	0.047725	0.117151	NA
20627	PB2_C2036A	3	4	0.04926	0.117533	NA
20627	PB2_G2038T	3	4	0.051595	0.124651	NA
20630	HA_G209A	3	4	0.164441	0	NA
20630	HA_T777C	3	4	0	0.021355	NA
20630	HA_A946T	3	4	0	0.020001	NA
20630	HA_C1338A	3	4	0.131854	0	NA
20630	MP_A212G	3	4	0.023366	0	NA
20630	MP_C226T	3	4	0.020814	0	NA
20630	MP_G377A	3	4	0.023829	0	NA
20630	MP_C514T	3	4	0.026584	0	NA
20630	NA_G626A	3	4	0.078028	0	NA
20630	NA_G678T	3	4	0	0.020304	NA
20630	NA_C825A	3	4	0.089189	0	NA
20630	NP_T264C	3	4	0.209291	0	NA
20630	NP_A298G	3	4	0.206038	0	NA
20630	NP_G300A	3	4	0.206777	0	NA
20630	NP_A309G	3	4	0.189462	0	NA
20630	NP_C326T	3	4	0.200072	0	NA
20630	NP_A378C	3	4	0.21217	0	NA
20630	NP_A408C	3	4	0.223439	0	1
20630	NP_T459G	3	4	0.209105	0	NA
20630	NP_C462T	3	4	0.208963	0	NA
20630	NP_T492C	3	4	0.164066	0	NA
20630	NP_C516T	3	4	0.153803	0	NA
20630	NP_G543T	3	4	0.15474	0	NA
20630	NP_C690T	3	4	0.157682	0	NA
20630	NP_A702C	3	4	0.145754	0	NA
20630	NP_A708G	3	4	0.157905	0	NA
20630	NP_G852A	3	4	0.144696	0	NA
20630	NP_A875G	3	4	0.037365	0	NA
20630	NP_A987G	3	4	0.151459	0	NA
20630	NP_G1080A	3	4	0.166441	0	NA
20630	NP_C1090A	3	4	0.03542	0	NA
20630	NP_C1118T	3	4	0.16087	0	NA
20630	NP_A1143G	3	4	0.152411	0	NA
20630	NP_T1170C	3	4	0.157764	0	NA
20630	NP_G1199A	3	4	0.15322	0	NA
20630	NP_A1200G	3	4	0.154752	0	NA
20630	NP_A1242G	3	4	0.148331	0	NA
20630	NP_A1248G	3	4	0.146974	0	NA
20630	NP_T1290C	3	4	0.15342	0	NA
20630	NS_A420G	3	4	0.032949	0	NA
20630	PA_A596G	3	4	0.020514	0	NA
20630	PA_G646A	3	4	0.080813	0.00818	NA
20630	PA_T873C	3	4	0.088182	0	NA
20630	PA_A1055G	3	4	0.154211	0	NA
20630	PA_A1563G	3	4	0	0.023512	2
20630	PB1_G242A	3	4	0.084591	0	NA
20630	PB1_C339T	3	4	0	0.074371	NA
20630	PB1_T387A	3	4	0.029388	0	NA
20630	PB1_G388A	3	4	0.027672	0	NA
20630	PB1_A420G	3	4	0	0.521781	NA
20630	PB1_A1370G	3	4	0.039294	0.079683	NA
20630	PB1_T1501C	3	4	0.05685	0	NA
20630	PB1_A1696G	3	4	0.041812	0	NA
20630	PB2_C888T	3	4	0.1435	0	NA
20630	PB2_A930G	3	4	0.090338	0	NA
20630	PB2_G1188A	3	4	0	0.035325	NA
20630	PB2_T1337C	3	4	0.144307	0	NA
20630	PB2_C1571T	3	4	0.048851	0	NA
20644	HA_C256A	1	5	0.057543	0	NA
20644	HA_C918A	1	5	0	0.042158	NA
20644	NA_G736T	1	5	0.422078	0.015653	1
20644	NA_A747G	1	5	0	0.022518	NA
20644	NS_C570A	1	5	0	0.021894	NA
20644	PA_A239G	1	5	0	0.083299	2
20644	PA_T512C	1	5	0	0.06806	NA
20644	PA_T656C	1	5	0	0.036647	NA
20644	PA_G1369A	1	5	0	0.032714	NA
20644	PA_C1944A	1	5	0	0.021256	NA
20644	PA_T1946C	1	5	0	0.030694	NA
20644	PA_A1947T	1	5	0	0.03125	NA
20644	PB1_A1370G	1	5	0.132031	0.085986	NA
20644	PB1_T1376G	1	5	0.026764	0.01973	NA
20644	PB1_C1377A	1	5	0	0.032533	NA
20644	PB1_C1378A	1	5	0.024392	0.019765	NA
20644	PB1_A1694G	1	5	0	0.082421	NA
20644	PB1_A1770G	1	5	0	0.08575	NA
20644	PB1_C1962T	1	5	0	0.065024	NA
20644	PB2_G267T	1	5	0	0.052428	NA
20644	PB2_G947A	1	5	0	0.023428	NA
20644	PB2_G1103A	1	5	0.024737	0	NA
20644	PB2_G1188A	1	5	0.3926	0.03803	NA
20644	PB2_G1699A	1	5	0	0.027084	NA
20644	PB2_G1725A	1	5	0	0.045282	NA
20694	HA_T686C	4	5	0	0.034127	NA
20694	HA_A706G	4	5	0	0.025427	NA
20694	HA_T1227A	4	5	0	0.030866	NA
20694	NA_C448A	4	5	0	0.02018	NA
20694	NA_T736G	4	5	0.067981	0.066812	NA
20694	NP_T657C	4	5	0.007436	0.039067	NA
20694	PA_G638A	4	5	0	0.020715	NA
20694	PA_C788A	4	5	0.011212	0.022098	NA
20694	PA_T1618C	4	5	0.023173	0	NA
20694	PA_C1701T	4	5	0	0.020765	NA
20694	PA_A1850G	4	5	0	0.041557	NA
20694	PB1_G591A	4	5	0	0.026581	NA
20694	PB1_A1370G	4	5	0.125153	0.077627	NA
20694	PB1_T1376G	4	5	0.02239	0.018323	NA
20694	PB1_C1378A	4	5	0.021855	0.017445	NA
20694	PB2_A627G	4	5	0	0.026505	NA
20694	PB2_G664A	4	5	0	0.022291	2
20694	PB2_A1188G	4	5	0.273602	0.066724	1
20694	PB2_A1563G	4	5	0	0.022177	NA
37104	HA_A231G	4	6	0	0.037604	2
37104	NA_T736G	4	6	0	0.115856	NA
37104	PB1_A1370G	4	6	0.106919	0.085593	1
37104	PB2_A1188G	4	6	0	0.118906	NA
37104	PB2_A1380G	4	6	0	0.550973	NA
37104	PB2_C1747A	4	6	0	0.081168	NA
37113	HA_C896T	5	6	0	0.033715	NA
37113	HA_G1285A	5	6	0	0.021892	2
37113	HA_C1400T	5	6	0.038096	0.101389	NA
37113	MP_A313G	5	6	0	0.068802	NA
37113	MP_G340C	5	6	0	0.067242	NA
37113	MP_G585A	5	6	0	0.034026	NA
37113	NA_G736T	5	6	0.024262	0.105652	NA
37113	NA_C933T	5	6	0	0.049234	NA
37113	NP_G811A	5	6	0	0.020171	NA
37113	NS_G550A	5	6	0	0.052019	NA
37113	PA_C285T	5	6	0	0.021734	NA
37113	PA_A286G	5	6	0	0.022998	NA
37113	PB1_G354T	5	6	0	0.020323	NA
37113	PB1_A1370G	5	6	0.081178	0.023373	NA
37113	PB1_C1718T	5	6	0	0.025655	NA
37113	PB1_T1809C	5	6	0	0.035806	NA
37113	PB2_C400T	5	6	0	0.024782	NA
37113	PB2_G648A	5	6	0	0.045531	NA
37113	PB2_G1188A	5	6	0.038715	0	NA
37113	PB2_A1350G	5	6	0.41358	0.288451	1
37113	PB2_C2002T	5	6	0	0.063593	NA
37122	HA_A1020G	5	6	0.066175	0	NA
37122	MP_T383C	5	6	0.056836	0	NA
37122	MP_C599T	5	6	0.057828	0	NA
37122	NA_A240G	5	6	0.102966	0	NA
37122	NA_G736T	5	6	0.279363	0.809826	NA
37122	NA_C834T	5	6	0.103356	0	NA
37122	NP_T314C	5	6	0.341082	0.441837	1
37122	PA_A479G	5	6	0.020851	0	NA
37122	PA_T558C	5	6	0.022035	0	NA
37122	PA_T1652G	5	6	0.336553	0.865741	NA
37122	PB1_C321T	5	6	0.140766	0.150504	NA
37122	PB1_C1361T	5	6	0	0.020167	NA
37122	PB1_A1370G	5	6	0.029418	0.095662	NA
37122	PB1_G1848C	5	6	0.055107	0	NA
37122	PB2_C786A	5	6	0.107765	0	NA
37122	PB2_C1134T	5	6	0	0.03141	2
37122	PB2_C1290A	5	6	0	0.02024	NA
37122	PB2_C1423A	5	6	0	0.022958	NA
37132	HA_A785C	3	6	0	0.021353	2
37132	HA_T961C	3	6	0	0.024891	NA
37132	PA_G806A	3	6	0.041196	0	NA
37132	PA_G1230A	3	6	0	0.025256	NA
37132	PA_G1460A	3	6	0	0.021832	NA
37132	PB1_A290G	3	6	0	0.039805	NA
37132	PB1_A371C	3	6	0	0.022282	NA
37132	PB1_A1370G	3	6	0.066609	0.047354	1
37133	HA_A256C	5	6	0.29297	0.997344	NA
37133	HA_G364A	5	6	0.031578	0	NA
37133	HA_T585C	5	6	0.020587	0	NA
37133	HA_T1340C	5	6	0	0.048936	NA
37133	NA_G736T	5	6	0.429513	0.519125	1
37133	PA_A304G	5	6	0.039782	0	NA
37133	PA_T350C	5	6	0.042717	0	NA
37133	PA_C393G	5	6	0	0.145882	NA
37133	PA_C394G	5	6	0	0.234131	NA
37133	PA_T395A	5	6	0	0.171271	NA
37133	PA_A396G	5	6	0	0.041885	NA
37133	PA_T1618G	5	6	0	0.036455	NA
37133	PA_A1619G	5	6	0	0.035894	NA
37133	PA_C1620A	5	6	0	0.036258	NA
37133	PA_G1624C	5	6	0	0.30387	2
37133	PA_A1633C	5	6	0	0.705816	NA
37133	PB1_G748A	5	6	0.054797	0	NA
37133	PB1_A928G	5	6	0.043972	0	NA
37133	PB1_A1370G	5	6	0.104146	0	NA
37133	PB1_T1376G	5	6	0.027316	0	NA
37133	PB1_C1378A	5	6	0.025852	0	NA
37133	PB1_C1428T	5	6	0	0.102075	NA
37135	HA_C214T	5	6	0.072195	0	NA
37135	HA_C366T	5	6	0.1594	0	1
37135	NA_G539C	5	6	0.030236	0	NA
37135	NA_A1073G	5	6	0.029775	0	NA
37135	NP_T204C	5	6	0	0.02294	NA
37135	NP_T213C	5	6	0	0.024223	NA
37135	NP_A231G	5	6	0	0.024571	NA
37135	NP_C235T	5	6	0	0.024204	NA
37135	NP_A276T	5	6	0	0.023003	NA
37135	NP_A298G	5	6	0	0.023343	NA
37135	NP_G300A	5	6	0	0.024576	NA
37135	NP_A306G	5	6	0.030438	0	NA
37135	NP_A309G	5	6	0	0.023755	NA
37135	NP_C322A	5	6	0.034115	0	NA
37135	NP_C326T	5	6	0	0.023384	NA
37135	NP_C327T	5	6	0	0.023532	NA
37135	NP_C403T	5	6	0.028336	0	NA
37135	NP_A408C	5	6	0	0.021611	NA
37135	NP_A441G	5	6	0	0.028149	NA
37135	NP_T444C	5	6	0	0.027514	NA
37135	NP_C462T	5	6	0	0.022372	NA
37135	NP_C471T	5	6	0	0.020952	NA
37135	NP_T492C	5	6	0.01612	0.021211	2
37135	NP_G576A	5	6	0	0.020186	NA
37135	NP_T577C	5	6	0	0.020361	NA
37135	NP_C595G	5	6	0.029688	0	NA
37135	NP_A681G	5	6	0.025148	0	NA
37135	NP_G746A	5	6	0.028773	0	NA
37135	NP_A819G	5	6	0	0.024332	NA
37135	NP_C822T	5	6	0	0.024812	NA
37135	NP_G852A	5	6	0	0.021115	NA
37135	NP_A855G	5	6	0	0.020912	NA
37135	NP_G864A	5	6	0	0.021274	NA
37135	NP_G885A	5	6	0	0.022233	NA
37135	NP_C912T	5	6	0	0.02279	NA
37135	NP_G937T	5	6	0	0.024667	NA
37135	NP_G948A	5	6	0	0.022633	NA
37135	NP_A1057C	5	6	0	0.02113	NA
37135	NP_G1080A	5	6	0	0.021125	NA
37135	NS_C436A	5	6	0.024271	0	NA
37135	PA_A1373G	5	6	0.050996	0	NA
37135	PA_C1859G	5	6	0.028663	0	NA
37135	PB1_A774G	5	6	0.048191	0	NA
37135	PB1_A1370G	5	6	0.043532	0.11407	NA
37135	PB2_T605C	5	6	0.021994	0	NA
37135	PB2_G799A	5	6	0.036306	0	NA
37135	PB2_A930G	5	6	0.031363	0	NA
37135	PB2_A1191G	5	6	0.020365	0	NA
37135	PB2_G1341C	5	6	0.073436	0	NA
37135	PB2_A1733G	5	6	0.028865	0	NA
37135	PB2_A1991G	5	6	0.024479	0	NA
37139	HA_C368T	4	5	0.203188	0.018556	1
37139	MP_G342A	4	5	0.038714	0	NA
37139	NA_C372T	4	5	0.034072	0	NA
37139	NA_G625A	4	5	0.035829	0	NA
37139	NA_T736G	4	5	0	0.753857	2
37139	NP_G261A	4	5	0.030112	0	NA
37139	NP_C1272T	4	5	0.060122	0	NA
37139	PA_C266A	4	5	0.03454	0	NA
37139	PA_A871G	4	5	0.03151	0	NA
37139	PA_A935G	4	5	0	0.193142	NA
37139	PA_A1728G	4	5	0.066782	0	NA
37139	PA_A1935G	4	5	0.08481	0	NA
37139	PB1_T323C	4	5	0.027635	0	NA
37139	PB1_C1205T	4	5	0.028167	0	NA
37139	PB1_A1370G	4	5	0.012935	0.035123	NA
37139	PB1_T1604A	4	5	0.057119	0	NA
37139	PB2_C833T	4	5	0.038342	0	NA
37139	PB2_A1188G	4	5	0	0.783652	NA
37141	HA_C1027T	4	6	0.132822	0	NA
37141	HA_A1264G	4	6	0.097681	0	NA
37141	NP_A960G	4	6	0.020685	0	NA
37141	NP_G1247A	4	6	0.024901	0	NA
37141	PA_A673C	4	6	0.030706	0	NA
37141	PA_C788A	4	6	0.039769	0.00629	NA
37141	PA_A886G	4	6	0	0.061419	NA
37141	PA_A1019C	4	6	0.030275	0	NA
37141	PA_C1392A	4	6	0.036007	0	NA
37141	PA_G1426T	4	6	0	0.023478	2
37141	PA_C1950T	4	6	0.036641	0	NA
37141	PB1_T360C	4	6	0.025552	0	NA
37141	PB1_C376T	4	6	0.022887	0	NA
37141	PB1_G632A	4	6	0.023604	0	NA
37141	PB1_C1023A	4	6	0.027046	0	NA
37141	PB1_C1323T	4	6	0.022855	0	NA
37141	PB1_C1361T	4	6	0.021681	0.017251	NA
37141	PB1_A1370G	4	6	0.045619	0.070771	NA
37141	PB1_A1984G	4	6	0.041377	0	NA
37141	PB2_A1380C	4	6	0.024319	0	NA
37141	PB2_A1380G	4	6	0.364315	0.998183	1
37141	PB2_A1570G	4	6	0.020779	0	NA
37157	HA_A388G	4	6	0.021137	0	NA
37157	HA_A766G	4	6	0	0.0665	NA
37157	HA_G856A	4	6	0.02207	0	NA
37157	HA_G1185A	4	6	0.067227	0	NA
37157	HA_A1286G	4	6	0	0.04133	NA
37157	MP_A279G	4	6	0.254832	0.473703	NA
37157	MP_C368A	4	6	0.021535	0	NA
37157	MP_C762G	4	6	0	0.020448	NA
37157	NA_A226G	4	6	0	0.033005	NA
37157	NA_C400T	4	6	0.065045	0	NA
37157	NA_C548A	4	6	0.13847	0	NA
37157	NP_A220G	4	6	0.023233	0	NA
37157	NP_G280A	4	6	0	0.030686	NA
37157	NP_C483T	4	6	0	0.086495	NA
37157	NS_C436T	4	6	0.140799	0	NA
37157	PA_G730A	4	6	0	0.026165	NA
37157	PA_A1026G	4	6	0.355685	0.473386	NA
37157	PB1_A245T	4	6	0.112746	0	NA
37157	PB1_T246C	4	6	0.024699	0	NA
37157	PB1_C248A	4	6	0.11055	0	NA
37157	PB1_A249C	4	6	0.104876	0	NA
37157	PB1_T258C	4	6	0.51727	0.492229	1
37157	PB1_T279C	4	6	0	0.034092	NA
37157	PB1_A504G	4	6	0.441848	0.411432	NA
37157	PB1_T1244C	4	6	0.071715	0	NA
37157	PB1_T1410C	4	6	0	0.042083	NA
37157	PB1_A1413G	4	6	0	0.043669	NA
37157	PB1_A1419G	4	6	0	0.047108	NA
37157	PB1_G1422A	4	6	0	0.050487	NA
37157	PB1_A1446C	4	6	0	0.06957	2
37157	PB1_T1461A	4	6	0	0.093944	NA
37157	PB1_G1500A	4	6	0	0.114356	NA
37157	PB1_A1506G	4	6	0	0.11727	NA
37157	PB1_G1527A	4	6	0	0.126197	NA
37157	PB1_A1549G	4	6	0	0.123105	NA
37157	PB1_T1566C	4	6	0	0.128198	NA
37157	PB1_T1614C	4	6	0	0.130301	NA
37157	PB1_A1629G	4	6	0	0.129293	NA
37157	PB1_C1632T	4	6	0	0.128766	NA
37157	PB1_C1641T	4	6	0	0.127245	NA
37157	PB1_A1680G	4	6	0	0.093763	NA
37157	PB1_A1688G	4	6	0	0.080197	NA
37157	PB1_A1689G	4	6	0	0.078465	NA
37157	PB1_G1692A	4	6	0	0.075591	NA
37157	PB1_A1710G	4	6	0	0.074322	NA
37157	PB1_C1722T	4	6	0	0.070262	NA
37157	PB1_A1725G	4	6	0	0.070125	NA
37157	PB1_C1726T	4	6	0	0.070092	NA
37157	PB1_A1728G	4	6	0	0.068107	NA
37157	PB1_G1733A	4	6	0	0.071146	NA
37157	PB1_G1737A	4	6	0	0.073345	NA
37157	PB1_A1758G	4	6	0	0.07272	NA
37157	PB1_C1760T	4	6	0.430037	0.408953	NA
37157	PB1_A1764G	4	6	0	0.071354	NA
37157	PB1_T1765C	4	6	0	0.071963	NA
37157	PB1_T1776A	4	6	0	0.072134	NA
37157	PB1_G1785A	4	6	0	0.075829	NA
37157	PB1_T1791C	4	6	0	0.077464	NA
37157	PB1_T1797C	4	6	0	0.080017	NA
37157	PB1_T1800C	4	6	0	0.085359	NA
37157	PB1_C1803A	4	6	0	0.088473	NA
37157	PB1_C1842G	4	6	0	0.116487	NA
37157	PB1_G1854T	4	6	0	0.115203	NA
37157	PB1_C1887T	4	6	0	0.096286	NA
37157	PB1_C1893T	4	6	0	0.096267	NA
37157	PB1_C1896G	4	6	0	0.09464	NA
37157	PB1_C1899T	4	6	0	0.089561	NA
37157	PB1_A1905G	4	6	0	0.0886	NA
37157	PB1_G1925A	4	6	0	0.07959	NA
37157	PB1_C1941A	4	6	0	0.070588	NA
37157	PB1_C1953A	4	6	0	0.065791	NA
37157	PB1_C1955A	4	6	0.021127	0	NA
37157	PB1_A1983T	4	6	0	0.052267	NA
37157	PB1_C1992T	4	6	0	0.044194	NA
37157	PB1_A1995C	4	6	0	0.046291	NA
37157	PB1_G2007C	4	6	0	0.041574	NA
37157	PB1_G2010T	4	6	0	0.078398	NA
37157	PB1_A2011C	4	6	0	0.077222	NA
37157	PB2_T699C	4	6	0.307219	0.011002	NA
37157	PB2_T961C	4	6	0	0.021675	NA
37157	PB2_C1184T	4	6	0.358074	0	NA
37157	PB2_T1679C	4	6	0.05514	0	NA
37157	PB2_C1993A	4	6	0	0.028783	NA
37157	PB2_T1994A	4	6	0	0.030038	NA
37158	HA_G515A	2	3	0.169064	0.080262	NA
37158	HA_G515A	3	4	0.080262	0.113351	NA
37158	HA_G515A	4	5	0.113351	0.996983	NA
37158	HA_A691T	4	5	0	0.036527	NA
37158	HA_A861C	4	5	0	0.025133	NA
37158	HA_C1071G	2	3	0.017184	0.03713	2
37158	HA_C1071G	3	4	0.03713	0.011694	NA
37158	HA_C1071G	4	5	0.011694	0	NA
37158	MP_G576A	2	3	0	0.034152	NA
37158	MP_G576A	3	4	0.034152	0	NA
37158	NA_A669G	4	5	0	0.021388	NA
37158	NA_C735T	2	3	0.155239	0.0753	NA
37158	NA_C735T	3	4	0.0753	0.091691	NA
37158	NA_C735T	4	5	0.091691	0	NA
37158	NP_A448G	4	5	0	0.02269	2
37158	NS_G318T	2	3	0.03778	0.006744	NA
37158	NS_G318T	3	4	0.006744	0.01676	NA
37158	NS_G318T	4	5	0.01676	0	NA
37158	PA_A389G	2	3	0	0.042268	NA
37158	PA_A389G	3	4	0.042268	0	NA
37158	PA_C390A	2	3	0	0.039135	NA
37158	PA_C390A	3	4	0.039135	0.007494	NA
37158	PA_C390A	4	5	0.007494	0	NA
37158	PA_G929T	4	5	0	0.025286	NA
37158	PA_G1026A	2	3	0.4957	0.37216	1
37158	PA_G1026A	3	4	0.37216	0.435805	1
37158	PA_G1026A	4	5	0.435805	0.997728	1
37158	PA_C1233T	4	5	0	0.021048	NA
37158	PA_A1681G	4	5	0	0.024352	NA
37158	PA_T1932A	2	3	0	0.031329	NA
37158	PA_T1932A	3	4	0.031329	0	NA
37158	PA_G1933T	2	3	0.010974	0.096239	NA
37158	PA_G1933T	3	4	0.096239	0.016106	NA
37158	PA_G1933T	4	5	0.016106	0	NA
37158	PA_T1934C	2	3	0.009984	0.101253	NA
37158	PA_T1934C	3	4	0.101253	0.018994	NA
37158	PA_T1934C	4	5	0.018994	0	NA
37158	PB1_T259C	4	5	0	0.036322	NA
37158	PB1_C298T	4	5	0	0.031876	NA
37158	PB1_A504G	2	3	0.471932	0.322502	NA
37158	PB1_A504G	3	4	0.322502	0.409058	NA
37158	PB1_A504G	4	5	0.409058	0.995485	NA
37158	PB1_A1056C	2	3	0.231955	0.193616	NA
37158	PB1_A1056C	3	4	0.193616	0.1589	NA
37158	PB1_A1056C	4	5	0.1589	0	NA
37158	PB1_C1183A	3	4	0	0.022234	NA
37158	PB1_C1183A	4	5	0.022234	0	NA
37158	PB1_C1760T	2	3	0.155978	0.095251	NA
37158	PB1_C1760T	3	4	0.095251	0.131481	NA
37158	PB1_C1760T	4	5	0.131481	0.997345	NA
37158	PB1_A1984G	3	4	0	0.020214	NA
37158	PB1_A1984G	4	5	0.020214	0.016453	NA
37158	PB1_C1985A	3	4	0	0.022843	NA
37158	PB1_C1985A	4	5	0.022843	0.017837	NA
37158	PB1_C1988T	3	4	0	0.020287	2
37158	PB1_C1988T	4	5	0.020287	0	NA
37158	PB1_T2028C	4	5	0	0.99764	NA
37158	PB2_A324T	4	5	0	0.044237	NA
37158	PB2_A414G	4	5	0	0.022701	NA
37158	PB2_G618A	4	5	0	0.025664	NA
37158	PB2_C671T	2	3	0	0.005323	NA
37158	PB2_C671T	3	4	0.005323	0.027817	NA
37158	PB2_C671T	4	5	0.027817	0	NA
37158	PB2_C699T	2	3	0.186568	0.108031	NA
37158	PB2_C699T	3	4	0.108031	0.164605	NA
37158	PB2_C699T	4	5	0.164605	0.996763	NA
37158	PB2_G980A	4	5	0	0.020137	NA
37158	PB2_C2027A	3	4	0	0.025114	NA
37158	PB2_C2027A	4	5	0.025114	0	NA
37159	HA_C204T	2	3	0.026786	0	NA
37159	HA_G213A	2	3	0.029748	0.006116	NA
37159	HA_G213A	3	4	0.006116	0	NA
37159	HA_C232A	2	3	0.032332	0.007247	NA
37159	HA_C232A	3	4	0.007247	0	NA
37159	HA_A249G	2	3	0.031919	0.006548	NA
37159	HA_A249G	3	4	0.006548	0	NA
37159	HA_G254A	2	3	0.032499	0.006479	NA
37159	HA_G254A	3	4	0.006479	0	NA
37159	HA_C258A	2	3	0.037368	0.008077	NA
37159	HA_C258A	3	4	0.008077	0	NA
37159	HA_A272G	2	3	0.037335	0.007703	NA
37159	HA_A272G	3	4	0.007703	0	NA
37159	HA_A302G	2	3	0.039058	0.007696	NA
37159	HA_A302G	3	4	0.007696	0	NA
37159	HA_A311C	4	5	0	0.025551	NA
37159	HA_G315A	2	3	0.042842	0.008887	NA
37159	HA_G315A	3	4	0.008887	0	NA
37159	HA_A340G	2	3	0.046087	0.00913	NA
37159	HA_A340G	3	4	0.00913	0	NA
37159	HA_A348G	2	3	0.04677	0.010413	NA
37159	HA_A348G	3	4	0.010413	0	NA
37159	HA_G363A	2	3	0.04075	0.007927	NA
37159	HA_G363A	3	4	0.007927	0	NA
37159	HA_A390G	2	3	0.040844	0.008015	NA
37159	HA_A390G	3	4	0.008015	0	NA
37159	HA_T398C	4	5	0	0.025969	NA
37159	HA_T400G	4	5	0	0.020575	NA
37159	HA_A405C	2	3	0.041798	0.007231	NA
37159	HA_A405C	3	4	0.007231	0	NA
37159	HA_A433T	2	3	0.03528	0.006596	NA
37159	HA_A433T	3	4	0.006596	0	NA
37159	HA_G440A	2	3	0.032535	0.004934	NA
37159	HA_G440A	3	4	0.004934	0	NA
37159	HA_G447A	2	3	0.030407	0.004284	NA
37159	HA_G447A	3	4	0.004284	0	NA
37159	HA_G453A	2	3	0.027987	0	NA
37159	HA_G471A	2	3	0.028188	0.006607	NA
37159	HA_G471A	3	4	0.006607	0	NA
37159	HA_A472G	2	3	0.028762	0.006024	NA
37159	HA_A472G	3	4	0.006024	0	NA
37159	HA_C477A	2	3	0.032708	0.006342	NA
37159	HA_C477A	3	4	0.006342	0	NA
37159	HA_A532C	2	3	0.024027	0	NA
37159	HA_A536G	2	3	0.021035	0	NA
37159	HA_A560G	2	3	0.034252	0	NA
37159	HA_G564A	2	3	0.036941	0	NA
37159	HA_T570C	2	3	0.039641	0	NA
37159	HA_C584G	2	3	0.028046	0	NA
37159	HA_C603T	2	3	0.031134	0.005727	NA
37159	HA_C603T	3	4	0.005727	0	NA
37159	HA_C609T	2	3	0.029265	0	NA
37159	HA_C627T	2	3	0.035769	0.006481	NA
37159	HA_C627T	3	4	0.006481	0	NA
37159	HA_A630G	2	3	0.03616	0	NA
37159	HA_C642A	2	3	0.040012	0.008866	NA
37159	HA_C642A	3	4	0.008866	0	NA
37159	HA_A657G	2	3	0.034039	0.006883	NA
37159	HA_A657G	3	4	0.006883	0	NA
37159	HA_G674A	2	3	0.042327	0.008033	NA
37159	HA_G674A	3	4	0.008033	0	NA
37159	HA_A675G	2	3	0.042781	0.008175	NA
37159	HA_A675G	3	4	0.008175	0	NA
37159	HA_G682A	2	3	0.042405	0.010324	NA
37159	HA_G682A	3	4	0.010324	0	NA
37159	HA_A687G	2	3	0.041529	0.0084	NA
37159	HA_A687G	3	4	0.0084	0	NA
37159	HA_C705A	2	3	0.02057	0	NA
37159	HA_G708A	2	3	0.042606	0.008186	NA
37159	HA_G708A	3	4	0.008186	0	NA
37159	HA_C717T	2	3	0.039299	0.007672	NA
37159	HA_C717T	3	4	0.007672	0	NA
37159	HA_C722A	2	3	0.042443	0.009317	NA
37159	HA_C722A	3	4	0.009317	0	NA
37159	HA_C748A	2	3	0.022098	0	NA
37159	HA_T759G	2	3	0.055907	0.01087	NA
37159	HA_T759G	3	4	0.01087	0	NA
37159	HA_G768A	2	3	0.054477	0.010962	NA
37159	HA_G768A	3	4	0.010962	0	NA
37159	HA_C813A	2	3	0.056542	0.011758	NA
37159	HA_C813A	3	4	0.011758	0	NA
37159	HA_T820A	2	3	0.050549	0.010057	NA
37159	HA_T820A	3	4	0.010057	0	NA
37159	HA_A823G	2	3	0.047337	0.009271	NA
37159	HA_A823G	3	4	0.009271	0	NA
37159	HA_T832G	2	3	0.046209	0.008799	NA
37159	HA_T832G	3	4	0.008799	0	NA
37159	HA_T864A	2	3	0.050385	0.00883	NA
37159	HA_T864A	3	4	0.00883	0	NA
37159	HA_T876C	2	3	0.043463	0.00843	NA
37159	HA_T876C	3	4	0.00843	0	NA
37159	HA_G877A	2	3	0.042921	0.008167	NA
37159	HA_G877A	3	4	0.008167	0	NA
37159	HA_G882A	2	3	0.047474	0.008449	NA
37159	HA_G882A	3	4	0.008449	0	NA
37159	HA_A884C	2	3	0.053952	0.010182	NA
37159	HA_A884C	3	4	0.010182	0	NA
37159	HA_C897A	2	3	0.020878	0	NA
37159	HA_T900G	2	3	0.041337	0.007127	NA
37159	HA_T900G	3	4	0.007127	0	NA
37159	HA_A930G	2	3	0.034577	0	NA
37159	HA_A942G	2	3	0.026765	0	NA
37159	HA_G943A	2	3	0.026614	0	NA
37159	HA_G955A	2	3	0.023287	0	NA
37159	HA_C960T	2	3	0.024004	0	NA
37159	HA_T978C	2	3	0.023595	0	NA
37159	HA_T981A	2	3	0.025077	0	NA
37159	HA_C985T	2	3	0.022883	0	NA
37159	HA_A991C	2	3	0.051786	0.018923	NA
37159	HA_A991C	3	4	0.018923	0	NA
37159	HA_A991C	4	5	0	0.042773	NA
37159	HA_A1005G	2	3	0.020997	0	NA
37159	HA_A1012G	2	3	0.021115	0	NA
37159	HA_T1013G	4	5	0	0.020756	NA
37159	HA_T1014C	2	3	0.02152	0	NA
37159	HA_G1021A	2	3	0.024767	0.004107	NA
37159	HA_G1021A	3	4	0.004107	0	NA
37159	HA_G1035C	2	3	0.050566	0.008924	NA
37159	HA_G1035C	3	4	0.008924	0	NA
37159	HA_G1038A	2	3	0.050041	0.008978	NA
37159	HA_G1038A	3	4	0.008978	0	NA
37159	HA_T1053C	2	3	0.042675	0.009045	NA
37159	HA_T1053C	3	4	0.009045	0	NA
37159	HA_C1056T	2	3	0.042784	0.009034	NA
37159	HA_C1056T	3	4	0.009034	0	NA
37159	HA_C1062T	2	3	0.042694	0.008097	NA
37159	HA_C1062T	3	4	0.008097	0	NA
37159	HA_C1071G	2	3	0.039303	0.007691	NA
37159	HA_C1071G	3	4	0.007691	0.00439	NA
37159	HA_C1071G	4	5	0.00439	0	NA
37159	HA_A1080G	2	3	0.040859	0.008017	NA
37159	HA_A1080G	3	4	0.008017	0	NA
37159	HA_A1081C	4	5	0	0.024279	NA
37159	HA_A1084G	2	3	0.042786	0.008829	NA
37159	HA_A1084G	3	4	0.008829	0	NA
37159	HA_C1104T	2	3	0.053311	0.010769	NA
37159	HA_C1104T	3	4	0.010769	0	NA
37159	HA_A1125G	2	3	0.054109	0.010551	NA
37159	HA_A1125G	3	4	0.010551	0	NA
37159	HA_G1172A	2	3	0.054387	0.009675	NA
37159	HA_G1172A	3	4	0.009675	0	NA
37159	HA_C1176T	2	3	0.053718	0.009515	NA
37159	HA_C1176T	3	4	0.009515	0	NA
37159	HA_G1185A	2	3	0.046105	0.007599	NA
37159	HA_G1185A	3	4	0.007599	0	NA
37159	HA_C1197T	2	3	0.047535	0.007762	NA
37159	HA_C1197T	3	4	0.007762	0	NA
37159	HA_C1212A	2	3	0.021158	0	NA
37159	HA_C1212T	2	3	0.046726	0.007911	NA
37159	HA_C1212T	3	4	0.007911	0	NA
37159	HA_A1218G	2	3	0.043627	0	NA
37159	HA_G1244A	2	3	0.051659	0.009201	NA
37159	HA_G1244A	3	4	0.009201	0	NA
37159	HA_T1249C	2	3	0.049155	0	NA
37159	HA_G1256A	2	3	0.050342	0.008464	NA
37159	HA_G1256A	3	4	0.008464	0	NA
37159	HA_G1281A	2	3	0.054936	0.011144	NA
37159	HA_G1281A	3	4	0.011144	0	NA
37159	HA_T1296C	2	3	0.087652	0.014778	NA
37159	HA_T1296C	3	4	0.014778	0	NA
37159	HA_G1297C	2	3	0.087807	0.01398	NA
37159	HA_G1297C	3	4	0.01398	0	NA
37159	HA_A1299G	2	3	0.089094	0.015378	NA
37159	HA_A1299G	3	4	0.015378	0	NA
37159	HA_T1302C	2	3	0.087673	0.013896	NA
37159	HA_T1302C	3	4	0.013896	0	NA
37159	HA_G1341A	2	3	0.070505	0.011298	NA
37159	HA_G1341A	3	4	0.011298	0	NA
37159	HA_T1359C	2	3	0.067406	0.011139	NA
37159	HA_T1359C	3	4	0.011139	0	NA
37159	HA_C1368T	2	3	0.079021	0.011569	NA
37159	HA_C1368T	3	4	0.011569	0	NA
37159	HA_A1380G	2	3	0.08211	0.011863	NA
37159	HA_A1380G	3	4	0.011863	0	NA
37159	HA_T1382A	2	3	0.087242	0.013177	NA
37159	HA_T1382A	3	4	0.013177	0	NA
37159	HA_A1395G	2	3	0.108609	0.016224	1
37159	HA_A1395G	3	4	0.016224	0	NA
37159	HA_G1398A	2	3	0.107969	0.015847	NA
37159	HA_G1398A	3	4	0.015847	0	NA
37159	HA_T1437C	2	3	0.087745	0.012423	NA
37159	HA_T1437C	3	4	0.012423	0	NA
37159	HA_T1455C	2	3	0.076349	0.011006	NA
37159	HA_T1455C	3	4	0.011006	0	NA
37159	HA_T1464C	2	3	0.075855	0.010878	NA
37159	HA_T1464C	3	4	0.010878	0	NA
37159	HA_A1473G	2	3	0.082352	0.012427	NA
37159	HA_A1473G	3	4	0.012427	0	NA
37159	HA_C1485T	2	3	0.080554	0.010925	NA
37159	HA_C1485T	3	4	0.010925	0	NA
37159	HA_A1497G	2	3	0.07627	0.010552	NA
37159	HA_A1497G	3	4	0.010552	0	NA
37159	MP_A253G	3	4	0	0.038241	NA
37159	MP_A253G	4	5	0.038241	0	NA
37159	MP_A260C	2	3	0.019872	0	NA
37159	MP_A260C	4	5	0	0.029093	NA
37159	MP_T278G	4	5	0	0.028382	NA
37159	MP_C375T	4	5	0	0.024868	2
37159	MP_A408G	2	3	0	0.035067	NA
37159	MP_A408G	3	4	0.035067	0.075542	NA
37159	MP_A408G	4	5	0.075542	0	NA
37159	MP_A409C	4	5	0	0.02726	NA
37159	MP_A646C	2	3	0.016884	0	NA
37159	MP_A646C	4	5	0	0.025592	NA
37159	MP_A730C	4	5	0	0.028376	NA
37159	MP_T731G	4	5	0	0.02199	NA
37159	NA_A799C	2	3	0.016081	0	NA
37159	NA_A799C	4	5	0	0.021164	NA
37159	NP_A585G	3	4	0	0.152099	NA
37159	NP_A585G	4	5	0.152099	0	1
37159	NP_A732C	2	3	0.014573	0	NA
37159	NP_A732C	4	5	0	0.021291	NA
37159	NP_A749C	2	3	0.022518	0	NA
37159	NP_A749C	4	5	0	0.032417	NA
37159	NP_T1040G	2	3	0.012544	0	NA
37159	NP_T1040G	4	5	0	0.020118	NA
37159	NP_A1183C	4	5	0	0.022806	NA
37159	NP_A1295C	4	5	0	0.023147	NA
37159	NS_A532C	2	3	0.020393	0	NA
37159	NS_A532C	4	5	0	0.031012	NA
37159	NS_T533G	2	3	0.015179	0	NA
37159	NS_T533G	4	5	0	0.025181	NA
37159	NS_A563C	2	3	0.016133	0	NA
37159	NS_A563C	4	5	0	0.02371	NA
37159	PA_T257G	4	5	0	0.025614	NA
37159	PA_C591T	2	3	0	0.037131	2
37159	PA_C591T	3	4	0.037131	0.085677	1
37159	PA_C591T	4	5	0.085677	0	NA
37159	PA_T696A	2	3	0.032759	0	NA
37159	PA_T778G	4	5	0	0.021133	NA
37159	PA_A1483C	4	5	0	0.021913	NA
37159	PA_A1538C	4	5	0	0.02345	NA
37159	PA_G1561A	3	4	0	0.029129	2
37159	PA_G1561A	4	5	0.029129	0	NA
37159	PB1_A559T	4	5	0	0.032632	NA
37159	PB1_G636A	3	4	0	0.12931	NA
37159	PB1_G636A	4	5	0.12931	0	NA
37159	PB1_A669G	4	5	0	0.023458	NA
37159	PB1_C1230A	4	5	0	0.792803	NA
37159	PB1_T1831C	4	5	0	0.099929	NA
37159	PB1_T2048C	4	5	0	0.046243	NA
37159	PB1_G2064A	4	5	0	0.047031	NA
37159	PB2_G207A	2	3	0.029346	0	NA
37159	PB2_A553C	2	3	0.01936	0	NA
37159	PB2_A553C	4	5	0	0.030549	NA
37159	PB2_A559C	2	3	0.024346	0	NA
37159	PB2_A559C	4	5	0	0.038356	NA
37159	PB2_A755C	2	3	0.022058	0	NA
37159	PB2_A755C	4	5	0	0.033585	NA
37159	PB2_A1093C	2	3	0.016625	0	NA
37159	PB2_A1093C	4	5	0	0.029525	NA
37159	PB2_T1344G	4	5	0	0.020316	NA
37159	PB2_A1378C	4	5	0	0.024605	NA
37159	PB2_A1529C	4	5	0	0.029507	NA
37159	PB2_A1728C	4	5	0	0.021198	NA
37159	PB2_C1839T	2	3	0.021468	0	NA
37159	PB2_A1936G	4	5	0	0.062666	NA
37159	PB2_A1989C	4	5	0	0.039872	NA
37159	PB2_T1995G	4	5	0	0.020387	NA
37159	PB2_T2000G	4	5	0	0.029056	NA
37159	PB2_T2001A	4	5	0	0.025411	NA
37159	PB2_T2003A	4	5	0	0.026518	NA
37159	PB2_T2004A	4	5	0	0.023688	NA
37159	PB2_A2008T	4	5	0	0.030685	NA
37177	HA_A264G	5	6	0.042706	0	NA
37177	HA_G436A	5	6	0	0.123108	NA
37177	HA_T1085C	5	6	0	0.037228	NA
37177	HA_T1331C	5	6	0.045163	0	NA
37177	MP_G385A	5	6	0.025985	0	NA
37177	NA_G736T	5	6	0	0.401125	NA
37177	NP_C249A	5	6	0.061617	0	NA
37177	NP_T465C	5	6	0.066825	0	NA
37177	NP_A715G	5	6	0	0.101903	NA
37177	NP_T1098C	5	6	0	0.05276	NA
37177	NS_C496T	5	6	0.04919	0	NA
37177	NS_C577A	5	6	0	0.031976	NA
37177	PA_A244G	5	6	0	0.027632	2
37177	PA_G556A	5	6	0	0.142388	NA
37177	PA_T571A	5	6	0	0.044764	NA
37177	PA_G896A	5	6	0.036237	0	NA
37177	PB1_G353A	5	6	0.032721	0	NA
37177	PB1_A1370G	5	6	0.030949	0.020707	NA
37177	PB2_C390T	5	6	0	0.089408	NA
37177	PB2_G664A	5	6	0.023253	0	NA
37177	PB2_A861C	5	6	0.088314	0	1
37177	PB2_G922T	5	6	0.082471	0	NA
37177	PB2_G1188A	5	6	0	0.402494	NA
37177	PB2_T1229C	5	6	0	0.023064	NA
37177	PB2_G1665A	5	6	0.020064	0	NA
37177	PB2_T1959C	5	6	0	0.036346	NA
37182	HA_T1058C	4	5	0	0.020733	NA
37182	HA_C1152T	4	5	0.025766	0	NA
37182	NA_G694T	4	5	0.056759	0	1
37182	PA_C599T	4	5	0	0.022964	NA
37182	PA_G1481A	4	5	0	0.020769	NA
37182	PA_C1544T	4	5	0.023825	0	NA
37182	PA_G1773A	4	5	0	0.026089	NA
37182	PB1_G232A	4	5	0	0.037146	NA
37182	PB1_G303A	4	5	0.020993	0	NA
37182	PB1_C839T	4	5	0	0.03088	NA
37182	PB1_C872T	4	5	0.029763	0	NA
37182	PB1_T1397C	4	5	0	0.040938	NA
37182	PB1_C1962T	4	5	0	0.033221	NA
37182	PB1_A2012G	4	5	0	0.034069	NA
37182	PB2_G265A	4	5	0	0.022063	NA
37182	PB2_T461C	4	5	0	0.024401	NA
37182	PB2_T1009C	4	5	0.022898	0	NA
37182	PB2_G1392A	4	5	0	0.021756	NA
37182	PB2_C1406A	4	5	0	0.029097	2
37182	PB2_A1489G	4	5	0.026367	0	NA
37182	PB2_G2053A	4	5	0	0.023832	NA
37182	PB2_G2054T	4	5	0	0.023747	NA
37182	PB2_G2056A	4	5	0	0.026455	NA
37188	HA_C641A	3	4	0	0.034012	NA
37188	HA_C1348A	3	4	0	0.037511	NA
37188	HA_C1400A	3	4	0	0.031975	NA
37188	MP_T389C	3	4	0.025638	0	NA
37188	MP_T468C	3	4	0.035208	0	NA
37188	MP_T469C	3	4	0.033599	0	NA
37188	MP_A492G	3	4	0.033467	0	NA
37188	MP_G528A	3	4	0.031384	0	NA
37188	MP_A679G	3	4	0.029585	0	NA
37188	MP_A711G	3	4	0.030999	0	NA
37188	MP_C768T	3	4	0.030596	0	NA
37188	NA_G306C	3	4	0.117141	0	NA
37188	NA_G336A	3	4	0.106334	0	NA
37188	NA_T736G	3	4	0	0.259284	2
37188	NA_A1072G	3	4	0.168518	0	NA
37188	NP_T978C	3	4	0.021507	0	NA
37188	NS_T204C	3	4	0.178961	0	NA
37188	NS_A207G	3	4	0.180666	0	NA
37188	NS_A214G	3	4	0.188305	0	NA
37188	NS_A233G	3	4	0.209049	0	NA
37188	NS_G234A	3	4	0.208836	0	NA
37188	NS_C240A	3	4	0.213544	0	NA
37188	NS_A250G	3	4	0.192538	0	NA
37188	NS_C258T	3	4	0.211166	0	NA
37188	NS_A270T	3	4	0.208286	0	NA
37188	NS_G271T	3	4	0.209427	0	NA
37188	NS_A309C	3	4	0.193542	0	NA
37188	NS_T315C	3	4	0.120906	0	NA
37188	NS_T348C	3	4	0.159507	0	NA
37188	NS_T351G	3	4	0.159982	0	NA
37188	NS_G355T	3	4	0.182309	0	NA
37188	NS_A357G	3	4	0.177027	0	NA
37188	NS_T372G	3	4	0.164652	0	NA
37188	NS_C384A	3	4	0.166111	0	NA
37188	NS_A385G	3	4	0.165286	0	NA
37188	NS_G408A	3	4	0.153649	0	NA
37188	NS_T429C	3	4	0.143545	0	NA
37188	NS_G441A	3	4	0.163612	0	NA
37188	NS_A444G	3	4	0.16649	0	NA
37188	NS_C468A	3	4	0.153863	0	NA
37188	NS_G489A	3	4	0.16373	0	NA
37188	NS_A511T	3	4	0.178476	0	NA
37188	NS_A532G	3	4	0.175243	0	NA
37188	NS_G581T	3	4	0.188884	0	NA
37188	NS_C592A	3	4	0.184521	0	NA
37188	NS_C616T	3	4	0.181025	0	NA
37188	NS_A619G	3	4	0.180228	0	NA
37188	NS_G625A	3	4	0.18023	0	NA
37188	PA_A857G	3	4	0.042975	0	NA
37188	PA_T960A	3	4	0	0.06228	NA
37188	PB1_C220T	3	4	0.030473	0	NA
37188	PB1_T222C	3	4	0.029164	0	NA
37188	PB1_A1370G	3	4	0.091774	0.077243	NA
37188	PB1_C1656T	3	4	0.049729	0	NA
37188	PB1_T2048C	3	4	0.196533	0	NA
37188	PB2_A813G	3	4	0.480526	0	1
37188	PB2_G1188A	3	4	0.244183	0.798902	NA
37188	PB2_A1228G	3	4	0.072557	0	NA
37188	PB2_G1320A	3	4	0.258898	0	NA
37188	PB2_A1929C	3	4	0	0.020686	NA
37192	HA_C370G	5	6	0.033418	0	NA
37192	HA_A754G	5	6	0.032561	0	NA
37192	HA_A1213G	5	6	0	0.079929	NA
37192	HA_C1437G	5	6	0.032374	0	NA
37192	NA_A943G	5	6	0.037185	0	NA
37192	NA_T1203C	5	6	0	0.040183	NA
37192	NP_C401T	5	6	0	0.022544	NA
37192	NP_G717A	5	6	0	0.020738	NA
37192	NP_A807G	5	6	0	0.020149	NA
37192	NP_T1008C	5	6	0	0.077168	NA
37192	PA_C649T	5	6	0	0.035652	NA
37192	PA_C788A	5	6	0	0.041757	NA
37192	PA_C850A	5	6	0	0.086053	NA
37192	PA_A984T	5	6	0	0.027128	NA
37192	PA_A1118C	5	6	0	0.042727	NA
37192	PA_A1321C	5	6	0	0.0314	NA
37192	PA_C1427T	5	6	0	0.030188	NA
37192	PB1_T279C	5	6	0	0.020241	2
37192	PB1_A573G	5	6	0	0.022771	NA
37192	PB1_G576A	5	6	0	0.033339	NA
37192	PB1_A714G	5	6	0.107894	0.273245	1
37192	PB1_T1138C	5	6	0	0.04333	NA
37192	PB1_A1370G	5	6	0.030668	0.036756	NA
37192	PB1_C1699A	5	6	0	0.03301	NA
37192	PB1_T1902C	5	6	0	0.046756	NA
37192	PB2_C594T	5	6	0	0.058242	NA
37192	PB2_G745A	5	6	0	0.021224	NA
37192	PB2_G951A	5	6	0	0.054861	NA
37192	PB2_G996A	5	6	0	0.063486	NA
37192	PB2_G1707A	5	6	0	0.023177	NA
37192	PB2_A1782G	5	6	0	0.076272	NA
37192	PB2_C1877G	5	6	0	0.02101	NA
37193	HA_C612A	5	6	0	0.068201	NA
37193	NA_G736T	5	6	0.124311	0.404663	1
37193	NS_C572A	5	6	0.013401	0.480873	NA
37193	PA_T1618C	5	6	0.014429	0.497302	2
37193	PB1_A1370G	5	6	0.046656	0.022199	NA
37193	PB1_A1921G	5	6	0.020496	0	NA
37193	PB1_C1923T	5	6	0.023707	0.007338	NA
37193	PB2_C783T	5	6	0	0.027665	NA
37193	PB2_G1188A	5	6	0.115826	0.344089	NA
37199	HA_G435T	5	6	0	0.04632	NA
37199	HA_C1047A	5	6	0.023477	0	NA
37199	HA_T1052A	5	6	0.034187	0.004911	NA
37199	HA_C1053A	5	6	0.035648	0.005775	NA
37199	MP_C295A	5	6	0.060502	0	NA
37199	MP_C374T	5	6	0.040342	0	NA
37199	MP_A679G	5	6	0.079191	0	NA
37199	MP_T737C	5	6	0.024917	0	NA
37199	NA_C295A	5	6	0.045615	0	NA
37199	NA_G524A	5	6	0	0.049447	NA
37199	NA_G736T	5	6	0.10461	0.2174	NA
37199	NP_A344G	5	6	0.025145	0	NA
37199	NP_G778A	5	6	0.034873	0	NA
37199	NP_C1236T	5	6	0.131971	0	NA
37199	NS_T217A	5	6	0.033006	0	NA
37199	NS_G517T	5	6	0	0.028387	NA
37199	NS_G538A	5	6	0	0.025471	NA
37199	NS_A562G	5	6	0.034166	0	NA
37199	PA_A244G	5	6	0.031511	0	NA
37199	PA_T257C	5	6	0.096122	0.102377	NA
37199	PA_G259C	5	6	0.083317	0.087452	NA
37199	PA_C260G	5	6	0.016865	0.020372	2
37199	PA_T380C	5	6	0	0.033909	NA
37199	PA_C591A	5	6	0	0.048269	NA
37199	PA_C1301T	5	6	0	0.080308	NA
37199	PA_T1313C	5	6	0	0.023631	NA
37199	PA_A1347G	5	6	0.309573	0	1
37199	PA_A1815G	5	6	0	0.051751	NA
37199	PA_A1915T	5	6	0	0.042746	NA
37199	PA_C1944G	5	6	0.044774	0.080648	NA
37199	PA_C1945G	5	6	0.063807	0.113497	NA
37199	PA_T1946A	5	6	0.065254	0.114801	NA
37199	PA_A1947C	5	6	0.067358	0.112531	NA
37199	PB1_A394G	5	6	0	0.061868	NA
37199	PB1_A519G	5	6	0.098004	0	NA
37199	PB1_C1344T	5	6	0.029913	0	NA
37199	PB1_A1370G	5	6	0.034448	0.045271	NA
37199	PB1_C1631T	5	6	0	0.057597	NA
37199	PB1_T2019C	5	6	0.020427	0	NA
37199	PB2_G247A	5	6	0.029852	0	NA
37199	PB2_C594T	5	6	0.096594	0.110917	NA
37199	PB2_G1188A	5	6	0.089918	0.112313	NA
37199	PB2_G1473A	5	6	0.129639	0	NA
37199	PB2_C1804A	5	6	0.112132	0	NA
37199	PB2_T1971A	5	6	0	0.038135	NA
37199	PB2_T1972C	5	6	0	0.040285	NA
37201	HA_T568C	4	6	0.296052	0	1
37201	HA_G615A	4	6	0	0.027383	NA
37201	NA_T270C	4	6	0	0.022845	NA
37201	NA_G736T	4	6	0.011257	0.022375	2
37201	NP_T230A	4	6	0.014109	0.990622	NA
37201	PA_A611G	4	6	0.157568	0.997405	NA
37201	PA_G1163T	4	6	0	0.363902	NA
37201	PA_G1197T	4	6	0	0.027115	NA
37201	PA_T1709C	4	6	0.151638	0.997699	NA
37201	PB2_T341C	4	6	0.020922	0	NA
37201	PB2_C594T	4	6	0	0.246547	NA
37201	PB2_G1188A	4	6	0	0.057036	NA
37201	PB2_A1569G	4	6	0.030084	0	NA
37201	PB2_T1862C	4	6	0.021677	0	NA
37208	HA_A1346G	4	6	0	0.313466	NA
37208	MP_T708C	4	6	0.029757	0	NA
37208	NA_G484A	4	6	0	0.025492	NA
37208	NA_C845T	4	6	0.048825	0	NA
37208	NA_A1099G	4	6	0	0.022945	NA
37208	NP_G505A	4	6	0	0.025761	NA
37208	NP_A757G	4	6	0	0.020177	NA
37208	NP_C999A	4	6	0.066244	0	NA
37208	NP_A1093G	4	6	0.060046	0	NA
37208	NS_C285T	4	6	0.023603	0	NA
37208	PA_G301T	4	6	0	0.124767	NA
37208	PA_G1552A	4	6	0.081628	0	1
37208	PB1_A767G	4	6	0	0.041363	NA
37208	PB1_A1370G	4	6	0.020595	0.044871	NA
37208	PB1_C1709T	4	6	0	0.154529	NA
37208	PB1_A1833G	4	6	0	0.19742	NA
37208	PB1_T2000C	4	6	0	0.039161	NA
37208	PB2_T356C	4	6	0	0.071783	2
37208	PB2_G750T	4	6	0	0.056443	NA
37208	PB2_C986A	4	6	0	0.082742	NA
37208	PB2_G1160A	4	6	0	0.045696	NA
37208	PB2_T1518A	4	6	0	0.056545	NA
37208	PB2_A1789T	4	6	0	0.102014	NA
37208	PB2_G1790A	4	6	0	0.102128	NA
37208	PB2_G1791T	4	6	0	0.101672	NA
37208	PB2_A1794G	4	6	0	0.027694	NA
37208	PB2_G1945A	4	6	0	0.042798	NA
37216	MP_C599T	5	6	0	0.039819	NA
37216	NP_A564C	5	6	0	0.034925	2
37216	PB1_A1370G	5	6	0.026359	0.069792	NA
37216	PB1_G1712A	5	6	0.073685	0.048254	1
37216	PB1_A1713G	5	6	0.073155	0.048744	NA
37216	PB1_C1750A	5	6	0.021776	0.025301	NA
37227	HA_A414G	5	6	0	0.031994	NA
37227	HA_T577A	5	6	0	0.027061	NA
37227	HA_T643C	5	6	0.038128	0	NA
37227	HA_T686A	5	6	0.026434	0	NA
37227	HA_C986A	5	6	0	0.03369	NA
37227	HA_G1196A	5	6	0.054346	0	NA
37227	HA_T1329C	5	6	0.02138	0	NA
37227	NA_G736T	5	6	0	0.5668	2
37227	NP_A551C	5	6	0.024973	0	NA
37227	PA_C835A	5	6	0.023923	0	NA
37227	PA_C1062T	5	6	0.023355	0	NA
37227	PA_A1289G	5	6	0	0.029331	NA
37227	PA_G1722A	5	6	0.021845	0	NA
37227	PA_G1902A	5	6	0.020092	0	NA
37227	PB1_C1186T	5	6	0	0.054408	NA
37227	PB1_T1376G	5	6	0.007607	0.023888	NA
37227	PB1_C1378A	5	6	0.007711	0.020412	NA
37227	PB1_C1525A	5	6	0	0.034585	NA
37227	PB2_A1188G	5	6	0.453356	0.348411	1
37227	PB2_G1245A	5	6	0	0.604262	NA
37227	PB2_C1716T	5	6	0.020472	0	NA
37228	HA_C1135T	5	6	0	0.068859	NA
37228	MP_T450C	5	6	0	0.023645	NA
37228	MP_A534G	5	6	0	0.053596	NA
37228	NP_T771C	5	6	0	0.123411	NA
37228	NP_G863A	5	6	0	0.020847	NA
37228	PA_A716G	5	6	0	0.284911	NA
37228	PA_A879G	5	6	0	0.030643	NA
37228	PA_A1005G	5	6	0	0.020292	NA
37228	PA_C1701A	5	6	0	0.143356	NA
37228	PB1_A234G	5	6	0.018804	0.307912	NA
37228	PB1_G414T	5	6	0.025327	0	NA
37228	PB1_T893C	5	6	0	0.029864	NA
37228	PB1_A1370G	5	6	0.023003	0.054731	NA
37228	PB1_A1439G	5	6	0.036804	0.055612	NA
37228	PB1_G1647A	5	6	0.079439	0	1
37228	PB2_A2037G	5	6	0	0.067126	2
37248	MP_G528A	4	6	0.032339	0	NA
37248	NA_G736T	4	6	0	0.102189	NA
37248	NA_T850C	4	6	0.047469	0	NA
37248	NP_T264C	4	6	0.094902	0	1
37248	NS_C543A	4	6	0.068865	0	NA
37248	NS_G547A	4	6	0	0.023764	NA
37248	PB1_A1370G	4	6	0.022321	0.096262	NA
37248	PB2_A235G	4	6	0.022486	0	NA
37248	PB2_C547A	4	6	0	0.090114	NA
37248	PB2_A874G	4	6	0	0.028686	NA
37248	PB2_G1188A	4	6	0	0.246306	2
37250	HA_C1470T	5	6	0	0.985227	2
37250	NA_C430T	5	6	0.026012	0	NA
37250	NA_A1191G	5	6	0	0.029135	NA
37250	NP_C999T	5	6	0.038981	0	NA
37250	NS_G338A	5	6	0.025075	0	NA
37250	NS_T492G	5	6	0.030355	0	NA
37250	NS_C603A	5	6	0.028583	0	NA
37250	PA_C1233A	5	6	0.024143	0	NA
37250	PA_C1253A	5	6	0.027886	0	NA
37250	PA_T1794C	5	6	0.02274	0	NA
37250	PB1_C455A	5	6	0.069346	0	1
37250	PB1_A1370G	5	6	0.061076	0.069356	NA
37250	PB2_C636T	5	6	0.04677	0.982828	NA
37250	PB2_A1188G	5	6	0.048234	0.986709	NA
37250	PB2_T1368C	5	6	0.029093	0	NA
37250	PB2_G1495A	5	6	0.029176	0	NA
37260	NS_A387G	5	6	0.103515	0.00917	1
37260	PB1_G204A	5	6	0	0.032397	2
37260	PB1_A1370G	5	6	0.047166	0.111522	NA
37262	NP_C897T	4	5	0.02797	0	NA
37262	PA_A221G	4	5	0.039735	0	NA
37262	PA_A1026G	4	5	0	0.45928	NA
37262	PA_A1166G	4	5	0.352147	0	1
37262	PA_T1934C	4	5	0	0.023758	NA
37262	PB1_G504A	4	5	0	0.160527	2
37262	PB1_C1081A	4	5	0	0.988136	NA
37262	PB1_C1202T	4	5	0.089885	0	NA
37262	PB1_G1715A	4	5	0.022677	0	NA
37262	PB1_C1760T	4	5	0	0.357075	NA
37262	PB2_G647A	4	5	0	0.109269	NA
37262	PB2_G674A	4	5	0.050244	0	NA
37262	PB2_A1987G	4	5	0.312832	0	NA
37271	HA_A544G	4	6	0	0.997738	NA
37271	HA_T593C	4	6	0.058653	0	NA
37271	HA_C1009T	4	6	0.045476	0	NA
37271	HA_A1130C	4	6	0.251705	0.998146	NA
37271	NP_C1218T	4	6	0.498521	0	1
37271	PA_C788A	4	6	0	0.030649	NA
37271	PA_A1436G	4	6	0.028759	0.004744	NA
37271	PA_A1935C	4	6	0	0.04037	NA
37271	PA_A1935T	4	6	0	0.05985	NA
37271	PA_T1937G	4	6	0	0.35415	NA
37271	PA_C1938T	4	6	0	0.333644	NA
37271	PA_A1939T	4	6	0	0.33196	2
37271	PA_A1940T	4	6	0	0.324352	NA
37271	PB1_T474C	4	6	0	0.556224	NA
37271	PB1_A1370G	4	6	0.032527	0.136233	NA
37271	PB1_T1376G	4	6	0.009642	0.021333	NA
37271	PB1_A1459G	4	6	0.03076	0	NA
37271	PB1_C1525T	4	6	0.024234	0	NA
37271	PB1_T1902C	4	6	0	0.074546	NA
37271	PB1_A2032G	4	6	0.058979	0	NA
37271	PB2_G1188A	4	6	0.186199	0	NA
37271	PB2_A1782G	4	6	0.029615	0	NA
37279	HA_G1262A	1	5	0	0.121842	NA
37279	MP_A283G	1	5	0	0.029206	NA
37279	MP_A293G	1	5	0	0.03265	NA
37279	MP_C387T	1	5	0	0.049111	2
37279	MP_G726A	1	5	0	0.026441	NA
37279	NA_C978T	1	5	0	0.090065	NA
37279	NP_G556A	1	5	0	0.080733	NA
37279	NP_A891G	1	5	0	0.061039	NA
37279	NS_T236C	1	5	0	0.036531	NA
37279	PA_A294G	1	5	0	0.041572	NA
37279	PA_G563T	1	5	0	0.022075	NA
37279	PA_T632A	1	5	0	0.020979	NA
37279	PA_G633A	1	5	0	0.020833	NA
37279	PA_C634A	1	5	0	0.020809	NA
37279	PA_A1181G	1	5	0	0.07259	NA
37279	PA_T1798C	1	5	0	0.047332	NA
37279	PB1_T266C	1	5	0	0.021115	NA
37279	PB1_A1370G	1	5	0.10449	0.101926	1
37279	PB1_T1376G	1	5	0.019917	0.028196	NA
37279	PB1_C1378A	1	5	0.019023	0.02522	NA
37279	PB1_A1626G	1	5	0	0.05211	NA
37280	HA_A215G	5	6	0	0.02579	NA
37280	HA_A446G	5	6	0	0.029827	NA
37280	MP_C425T	5	6	0	0.037488	NA
37280	NA_A288G	5	6	0	0.031247	NA
37280	NA_T343C	5	6	0	0.048064	NA
37280	NA_A383G	5	6	0	0.074952	NA
37280	NA_C667A	5	6	0	0.097865	NA
37280	NA_G736T	5	6	0	0.146458	NA
37280	NP_A789C	5	6	0	0.089437	NA
37280	NS_G353A	5	6	0.008954	0.055478	NA
37280	NS_T447C	5	6	0	0.032911	2
37280	PA_A256G	5	6	0	0.049869	NA
37280	PA_T438C	5	6	0	0.05291	NA
37280	PA_C582A	5	6	0.026559	0	1
37280	PA_G797A	5	6	0	0.034266	NA
37280	PB1_A243G	5	6	0	0.020901	NA
37280	PB1_G577A	5	6	0	0.021485	NA
37280	PB1_A1281G	5	6	0	0.029847	NA
37280	PB1_A1370G	5	6	0.016406	0.071557	NA
37280	PB1_C1401T	5	6	0	0.059995	NA
37280	PB2_A319G	5	6	0	0.041408	NA
37280	PB2_G1188A	5	6	0	0.047492	NA
37280	PB2_G1981A	5	6	0	0.098288	NA
37281	HA_A418G	5	6	0.15334	0	1
37281	HA_C525A	5	6	0.027012	0	NA
37281	HA_G544A	5	6	0	0.129973	NA
37281	HA_G592T	5	6	0	0.126371	NA
37281	HA_A1041G	5	6	0	0.12657	NA
37281	HA_A1241G	5	6	0	0.077151	NA
37281	HA_C1347T	5	6	0.026161	0	NA
37281	HA_A1492G	5	6	0	0.119638	2
37281	MP_C269A	5	6	0	0.02635	NA
37281	MP_T291C	5	6	0.110289	0.053525	NA
37281	NA_A205G	5	6	0.039116	0	NA
37281	NA_A909G	5	6	0	0.035612	NA
37281	NA_C1011A	5	6	0	0.030036	NA
37281	NA_C1175T	5	6	0	0.027301	NA
37281	NP_G221A	5	6	0.035934	0	NA
37281	NP_T323C	5	6	0.036275	0	NA
37281	NP_A646G	5	6	0.024679	0	NA
37281	NP_A671G	5	6	0	0.04349	NA
37281	NP_C790T	5	6	0.07559	0	NA
37281	NP_A1023G	5	6	0	0.136718	NA
37281	NP_A1193G	5	6	0	0.022523	NA
37281	NP_A1244G	5	6	0.036059	0	NA
37281	NS_C248T	5	6	0.029576	0	NA
37281	NS_A382C	5	6	0.021028	0	NA
37281	PA_A1238G	5	6	0.067937	0	NA
37281	PA_G1585A	5	6	0.036213	0	NA
37281	PB1_A501G	5	6	0.143139	0.068282	NA
37281	PB1_T675G	5	6	0.077244	0	NA
37281	PB1_A1370G	5	6	0.027193	0.031772	NA
37281	PB1_T1491C	5	6	0.138648	0.052906	NA
37281	PB1_G1997A	5	6	0	0.038845	NA
37281	PB1_C2047T	5	6	0.025537	0	NA
37281	PB2_C438A	5	6	0.131162	0	NA
37281	PB2_A522G	5	6	0.049722	0	NA
37281	PB2_C1584T	5	6	0.050299	0	NA
37284	MP_G424A	5	6	0	0.023426	NA
37284	PA_G306A	5	6	0.027858	0.019714	NA
37284	PA_A429G	5	6	0.021473	0	NA
37284	PA_G546T	5	6	0.037246	0.02156	NA
37284	PA_C788A	5	6	0.050016	0.00625	NA
37284	PA_G1230A	5	6	0.035135	0	NA
37284	PA_C1587T	5	6	0.045043	0	NA
37284	PB1_T387A	5	6	0.022551	0	NA
37284	PB1_G681A	5	6	0.049399	0	NA
37284	PB1_A1370G	5	6	0.027664	0.161663	NA
37284	PB1_T1376G	5	6	0.005246	0.029008	NA
37284	PB1_C1378A	5	6	0	0.024272	2
37284	PB1_G1390A	5	6	0.054452	0.009048	1
37284	PB1_A1696C	5	6	0.025634	0	NA
37284	PB1_C1976G	5	6	0.029276	0	NA
37284	PB2_C551A	5	6	0	0.062281	NA
37284	PB2_A1422G	5	6	0.029182	0	NA
37285	HA_C316G	5	6	0.029701	0	NA
37285	HA_C356T	5	6	0.035239	0	NA
37285	HA_T508C	5	6	0	0.050029	NA
37285	HA_G610A	5	6	0.163561	0.212042	NA
37285	HA_T1052A	5	6	0.021841	0	NA
37285	HA_C1053A	5	6	0.022634	0	NA
37285	MP_C766T	5	6	0	0.024011	NA
37285	NA_G736T	5	6	0.019889	0.185664	NA
37285	NP_G270T	5	6	0	0.029744	NA
37285	NP_T791C	5	6	0	0.031664	NA
37285	NP_C919A	5	6	0	0.037232	2
37285	NS_G441A	5	6	0	0.027903	NA
37285	PA_A356G	5	6	0.030877	0	NA
37285	PA_C788A	5	6	0.010151	0.068669	NA
37285	PA_C812T	5	6	0	0.068441	NA
37285	PA_A939G	5	6	0.02126	0	NA
37285	PA_G1246A	5	6	0.024377	0	NA
37285	PA_A1317G	5	6	0	0.061976	NA
37285	PA_G1523A	5	6	0	0.065135	NA
37285	PA_A1809G	5	6	0.027937	0	NA
37285	PB1_T786C	5	6	0	0.087899	NA
37285	PB1_C1022T	5	6	0.045695	0	NA
37285	PB1_C1093T	5	6	0.020602	0	NA
37285	PB1_A1370G	5	6	0.082395	0.055784	NA
37285	PB1_T1376G	5	6	0.022095	0.014613	NA
37285	PB1_C1378A	5	6	0.021294	0.013959	NA
37285	PB1_A1794G	5	6	0	0.043947	NA
37285	PB1_A1958G	5	6	0	0.043173	NA
37285	PB2_A342G	5	6	0.021784	0	NA
37285	PB2_T650C	5	6	0.022414	0	NA
37285	PB2_G1188A	5	6	0.244	0.241598	1
37285	PB2_C1190A	5	6	0	0.027697	NA
37285	PB2_A1728G	5	6	0	0.042415	NA
37301	HA_G320T	4	6	0	0.079234	NA
37301	HA_C432A	4	6	0	0.059371	NA
37301	HA_C777T	4	6	0	0.260098	NA
37301	HA_A991C	4	6	0	0.021817	NA
37301	MP_G637A	4	6	0.064857	0	NA
37301	NA_G420A	4	6	0.170073	0	1
37301	NA_A951G	4	6	0	0.021729	NA
37301	PA_A1058G	4	6	0.020142	0	NA
37301	PA_G1059A	4	6	0	0.044258	NA
37301	PA_G1138A	4	6	0.034907	0	NA
37301	PA_T1305C	4	6	0	0.085434	NA
37301	PA_A1582G	4	6	0.140653	0	NA
37301	PB1_A238C	4	6	0.027587	0	NA
37301	PB1_G239A	4	6	0.023533	0	NA
37301	PB1_T240C	4	6	0.021955	0	NA
37301	PB1_A363T	4	6	0	0.024439	NA
37301	PB1_G1229A	4	6	0	0.078661	NA
37301	PB1_G1333A	4	6	0	0.335916	NA
37301	PB1_T1857C	4	6	0	0.051724	NA
37301	PB2_T867A	4	6	0	0.052197	2
37301	PB2_A935G	4	6	0.029223	0	NA
37301	PB2_A1329G	4	6	0	0.153566	NA
37301	PB2_C1754T	4	6	0	0.045926	NA
37301	PB2_G1992A	4	6	0	0.070819	NA
37302	HA_C1047A	5	6	0.021689	0	NA
37302	HA_T1052A	5	6	0.036816	0	NA
37302	HA_C1053A	5	6	0.037152	0	NA
37302	NA_C434T	5	6	0	0.04881	2
37302	NA_G964A	5	6	0	0.10305	NA
37302	NA_C978A	5	6	0	0.037868	NA
37302	NP_T1257C	5	6	0	0.041909	NA
37302	PA_C666A	5	6	0.063176	0	NA
37302	PA_G1865A	5	6	0.033739	0	NA
37302	PA_A1886G	5	6	0	0.020642	NA
37302	PB1_C343T	5	6	0.021993	0	NA
37302	PB1_A593G	5	6	0.045019	0	NA
37302	PB1_T1204C	5	6	0	0.024337	NA
37302	PB1_A1370G	5	6	0.028766	0.00942	NA
37302	PB1_C2023T	5	6	0.094827	0	NA
37302	PB2_G661C	5	6	0.036007	0	NA
37302	PB2_A1278G	5	6	0.185709	0.998175	1
37302	PB2_C1522T	5	6	0.042018	0	NA
37302	PB2_G2073A	5	6	0.043424	0	NA
37310	MP_A208G	5	6	0	0.103397	NA
37310	NP_C326T	5	6	0.020577	0	NA
37310	NP_A424G	5	6	0	0.033974	NA
37310	NP_A441G	5	6	0.020013	0	NA
37310	NP_G1080A	5	6	0.022421	0	NA
37310	PA_C1018T	5	6	0	0.235931	2
37310	PA_C1771G	5	6	0.027921	0	NA
37310	PA_A1772C	5	6	0.02959	0	NA
37310	PA_G1773T	5	6	0.030656	0	1
37310	PB1_A1590G	5	6	0	0.020012	NA
37310	PB2_A537G	5	6	0	0.020141	NA
37310	PB2_C611A	5	6	0	0.380475	NA
37310	PB2_G1305T	5	6	0	0.378174	NA
37317	HA_G435A	3	6	0	0.394809	NA
37317	MP_G342A	3	6	0	0.063813	NA
37317	PA_G1923T	3	6	0	0.023544	NA
37317	PA_G1924T	3	6	0	0.02587	NA
37317	PB1_A1370G	3	6	0.084076	0.08024	1
37317	PB2_C390T	3	6	0	0.138363	2
37317	PB2_C699T	3	6	0	0.023611	NA
37318	HA_G435A	5	6	0.166871	0.024006	1
37318	PA_G589A	5	6	0.024184	0.02266	NA
37318	PA_T1422C	5	6	0	0.183931	NA
37318	PA_G1933T	5	6	0.020419	0.004092	NA
37318	PA_T1934C	5	6	0.020398	0.004917	NA
37318	PB1_A1370G	5	6	0.035268	0.045769	NA
37318	PB1_C1406T	5	6	0.023898	0.007102	NA
37318	PB2_C1173T	5	6	0	0.374635	2
37319	HA_G435A	5	6	0.228473	0.147855	1
37319	HA_A1402G	5	6	0	0.054268	NA
37319	MP_G342A	5	6	0	0.023951	NA
37319	NP_G300A	5	6	0.140658	0.026688	NA
37319	NP_A1101G	5	6	0.06214	0.184337	NA
37319	PB1_T706C	5	6	0	0.021927	NA
37319	PB1_A1370G	5	6	0.038484	0.110631	NA
37319	PB1_T1376G	5	6	0.007925	0.022895	NA
37319	PB1_G2052A	5	6	0.030055	0	NA
37319	PB1_T2065C	5	6	0	0.050152	NA
37319	PB2_A218G	5	6	0.005381	0.043803	NA
37319	PB2_A219T	5	6	0	0.037774	NA
37319	PB2_G220C	5	6	0	0.034007	NA
37319	PB2_G221C	5	6	0	0.03125	NA
37319	PB2_A276G	5	6	0.050094	0.012261	NA
37319	PB2_C390T	5	6	0.008516	0.092655	2
37319	PB2_A1905T	5	6	0.086668	0.007065	NA
37319	PB2_C1974G	5	6	0	0.022346	NA
37319	PB2_A1975G	5	6	0	0.024154	NA
37330	HA_T745C	3	6	0	0.020089	NA
37330	HA_C1027T	3	6	0.103867	0	NA
37330	HA_T1052A	3	6	0.020829	0	NA
37330	HA_C1053A	3	6	0.021648	0	NA
37330	HA_C1211T	3	6	0.034286	0	NA
37330	NA_G736T	3	6	0.339341	0.165866	1
37330	NA_T846C	3	6	0	0.086514	2
37330	NA_T1130C	3	6	0.044444	0	NA
37330	NA_G1202T	3	6	0.050005	0	NA
37330	PA_A396T	3	6	0	0.026559	NA
37330	PA_T1338C	3	6	0	0.027622	NA
37330	PA_A1468G	3	6	0.0228	0	NA
37330	PA_T1919C	3	6	0	0.022853	NA
37330	PA_T1932G	3	6	0	0.037115	NA
37330	PB1_A625G	3	6	0	0.025098	NA
37330	PB1_T893C	3	6	0.036705	0	NA
37330	PB1_G963A	3	6	0.051683	0	NA
37330	PB1_C975T	3	6	0.055695	0	NA
37330	PB1_A1370G	3	6	0.068565	0.056584	NA
37330	PB1_T1468C	3	6	0.030871	0	NA
37330	PB1_G1500A	3	6	0	0.031981	NA
37330	PB1_G1693A	3	6	0	0.036192	NA
37330	PB1_C1726T	3	6	0.048311	0	NA
37330	PB1_A1984G	3	6	0	0.020296	NA
37330	PB1_C1985A	3	6	0	0.026465	NA
37330	PB2_A1188G	3	6	0	0.118259	NA
37330	PB2_G1363A	3	6	0	0.02221	NA
37330	PB2_C1763A	3	6	0	0.027273	NA
37330	PB2_A1984G	3	6	0	0.023165	NA
37330	PB2_C1985G	3	6	0	0.026019	NA
37330	PB2_C1986A	3	6	0	0.027846	NA
37331	HA_A256C	5	6	0.436627	0.382759	NA
37331	HA_A264G	5	6	0.021329	0	NA
37331	HA_C365T	5	6	0	0.205667	NA
37331	HA_A444G	5	6	0.024232	0	NA
37331	HA_A968G	5	6	0.456779	0.925854	1
37331	HA_T1178C	5	6	0.024855	0	NA
37331	HA_A1257G	5	6	0.105935	0	NA
37331	NA_T270C	5	6	0	0.052399	NA
37331	NA_A308G	5	6	0	0.04253	NA
37331	NA_G736T	5	6	0.233141	0.255348	NA
37331	NP_C1076T	5	6	0	0.057527	NA
37331	PB1_A480G	5	6	0.041717	0	NA
37331	PB1_T553A	5	6	0	0.02189	NA
37331	PB1_G591A	5	6	0	0.077691	NA
37331	PB1_G790A	5	6	0	0.031923	NA
37331	PB1_A1370G	5	6	0.005755	0.059504	2
37331	PB2_T287C	5	6	0	0.035722	NA
37331	PB2_C1564T	5	6	0.020523	0	NA
37331	PB2_A1565T	5	6	0.023931	0	NA
37331	PB2_C2035T	5	6	0	0.059199	NA
37334	HA_C1163T	5	6	0	0.138858	NA
37334	HA_G1434A	5	6	0	0.066172	NA
37334	MP_G284A	5	6	0	0.027394	2
37334	NA_T501C	5	6	0	0.035493	NA
37334	NA_C1206T	5	6	0	0.041577	NA
37334	NP_A282G	5	6	0.455647	0.046346	NA
37334	NP_C389A	5	6	0.004225	0.022247	NA
37334	NP_G546A	5	6	0.083793	0.035845	NA
37334	PA_A1598G	5	6	0	0.023952	NA
37334	PB1_A1370G	5	6	0.035316	0.059877	NA
37334	PB1_T1451C	5	6	0	0.030297	NA
37334	PB1_G1764A	5	6	0.459277	0.080766	1
37334	PB2_A240G	5	6	0.046282	0.018643	NA
37334	PB2_C317T	5	6	0	0.031728	NA
37334	PB2_A1023T	5	6	0.221821	0.098939	NA
37334	PB2_G1226T	5	6	0	0.025249	NA
37334	PB2_A1500G	5	6	0	0.047826	NA
37334	PB2_G1918A	5	6	0	0.028705	NA
37334	PB2_G2045T	5	6	0.02256	0	NA
37334	PB2_C2046G	5	6	0.022838	0	NA
37334	PB2_A2047T	5	6	0.024895	0	NA
37334	PB2_C2048G	5	6	0.025456	0	NA
37337	MP_C622A	5	6	0	0.037856	NA
37337	NA_G477A	5	6	0	0.028456	NA
37337	NA_G1186A	5	6	0	0.049308	NA
37337	NP_C742A	5	6	0	0.087415	NA
37337	NS_T371C	5	6	0.023811	0	NA
37337	NS_C577A	5	6	0	0.113544	NA
37337	PA_A225G	5	6	0.344844	0.945273	1
37337	PA_A239G	5	6	0	0.116381	NA
37337	PA_G555A	5	6	0	0.083354	NA
37337	PA_C736A	5	6	0	0.145021	NA
37337	PA_T1762C	5	6	0	0.021719	NA
37337	PA_A1786T	5	6	0	0.054176	2
37337	PA_A1866C	5	6	0.265994	0	NA
37337	PB1_G1074A	5	6	0	0.058709	NA
37337	PB1_T1365C	5	6	0	0.052983	NA
37337	PB1_A1370G	5	6	0.049541	0.019506	NA
37337	PB1_A2054C	5	6	0	0.121171	NA
37337	PB1_T2055C	5	6	0	0.126705	NA
37337	PB1_G2056A	5	6	0	0.133029	NA
37337	PB1_A2057T	5	6	0	0.135243	NA
37337	PB1_A2062C	5	6	0	0.289326	NA
37337	PB1_T2063C	5	6	0	0.293884	NA
37337	PB1_G2064A	5	6	0	0.287732	NA
37337	PB2_A1428G	5	6	0	0.020867	NA
37337	PB2_G1478A	5	6	0	0.021306	NA
37337	PB2_C1571A	5	6	0	0.210669	NA
37337	PB2_T1579C	5	6	0	0.185532	NA
37337	PB2_T1917C	5	6	0	0.042792	NA
37337	PB2_A2033T	5	6	0	0.020935	NA
37340	PB1_A1370G	5	6	0.019168	0.070204	2
37340	PB2_A216G	5	6	0.119522	0.021679	NA
37340	PB2_A1188G	5	6	0.482769	0.911162	1
37341	HA_C396T	5	6	0.025423	0	NA
37341	NA_A560G	5	6	0.041851	0.013045	NA
37341	NA_C987T	5	6	0.021184	0	NA
37341	NP_C563A	5	6	0.039663	0	NA
37341	NP_A708G	5	6	0.024272	0	NA
37341	NP_T848C	5	6	0.038124	0	NA
37341	NP_G1207A	5	6	0.029446	0	NA
37341	NP_T1230C	5	6	0.032612	0	NA
37341	NS_G460A	5	6	0.028387	0.009698	NA
37341	PA_C538T	5	6	0.035454	0.013891	NA
37341	PA_A539G	5	6	0.025978	0.009224	NA
37341	PA_G1345A	5	6	0.050044	0	NA
37341	PA_C1710T	5	6	0	0.123221	2
37341	PA_T1788A	5	6	0.078246	0.050013	NA
37341	PA_G1789T	5	6	0.079625	0.051674	1
37341	PB1_A1370G	5	6	0.017351	0.062881	NA
37341	PB1_A1419G	5	6	0.022596	0	NA
37341	PB1_C1596T	5	6	0.02465	0	NA
37341	PB1_G1972A	5	6	0.021006	0	NA
37341	PB1_A1980G	5	6	0.029149	0	NA
37341	PB2_C972T	5	6	0.027638	0	NA
37355	HA_A231G	2	5	0	0.022944	NA
37355	HA_C656T	2	5	0	0.02471	NA
37355	HA_A772G	2	5	0	0.026543	NA
37355	HA_C918T	2	5	0	0.028448	NA
37355	HA_G990T	2	5	0	0.033774	NA
37355	HA_G1216A	2	5	0.035912	0	NA
[truncated: 92 more rows]
